# Supplementary material for: ﻿Notes on spotted-elytron species of Gallerucida Motschulsky with the description of six new species from China (Coleoptera, Chrysomelidae, Galerucinae)
Source: Zookeys. 2022 Aug 4;1116:33–55. doi: 10.3897/zookeys.1116.85987 (PMC9848641; doi:10.3897/zookeys.1116.85987)
Supplement: XML Treatment for Gallerucida bifasciata [file zookeys.1116.85987-treatment3.xml]

<!DOCTYPE tp:taxon-treatment
  PUBLIC "-//TaxonX//DTD Taxonomic Treatment Publishing DTD v0 20100105//EN" "tax-treatment-NSO.dtd">
<tp:taxon-treatment xmlns:tp="http://www.plazi.org/taxpub"><tp:treatment-meta><kwd-group><label>Taxon classification</label><kwd>
              <named-content content-type="kingdom">Animalia</named-content>
            </kwd><kwd>
              <named-content content-type="order">Coleoptera</named-content>
            </kwd><kwd>
              <named-content content-type="family">Chrysomelidae</named-content>
            </kwd></kwd-group><mixed-citation publication-type="journal"><person-group><name><surname>Xu</surname><given-names>Si-yuan</given-names></name><name><surname>Nie</surname><given-names>Rui-E</given-names></name><name><surname>Yang</surname><given-names>Xing-ke</given-names></name></person-group><article-title>﻿Notes on spotted-elytron species of <italic><tp:taxon-name><tp:taxon-name-part taxon-name-part-type="genus" reg="Gallerucida">Gallerucida</tp:taxon-name-part></tp:taxon-name></italic> Motschulsky with the description of six new species from China (<tp:taxon-name><tp:taxon-name-part taxon-name-part-type="order">Coleoptera</tp:taxon-name-part></tp:taxon-name>, <tp:taxon-name><tp:taxon-name-part taxon-name-part-type="family">Chrysomelidae</tp:taxon-name-part></tp:taxon-name>, <tp:taxon-name><tp:taxon-name-part taxon-name-part-type="subfamily">Galerucinae</tp:taxon-name-part></tp:taxon-name>)</article-title><source>Zookeys</source><day>04</day><month>08</month><year>2022</year><volume>1116</volume><fpage>33</fpage><lpage>55</lpage><pub-id pub-id-type="doi">10.3897/zookeys.1116.85987</pub-id></mixed-citation></tp:treatment-meta><tp:nomenclature><label>﻿</label><tp:taxon-name>
            <object-id xmlns:xlink="http://www.w3.org/1999/xlink" content-type="arpha" xlink:type="simple">336F4FDA-7776-5BCF-81C2-97678BBDFB8F</object-id>
            <tp:taxon-name-part taxon-name-part-type="genus" reg="Gallerucida">Gallerucida</tp:taxon-name-part>
            <tp:taxon-name-part taxon-name-part-type="species" reg="bifasciata">bifasciata</tp:taxon-name-part>
          </tp:taxon-name><tp:taxon-authority>Motschulsky, 1861</tp:taxon-authority><xref ref-type="fig" rid="F7">Fig. 44</xref><tp:nomenclature-citation-list><tp:nomenclature-citation><tp:taxon-name>
                <tp:taxon-name-part taxon-name-part-type="genus" reg="Gallerucida">Gallerucida</tp:taxon-name-part>
                <tp:taxon-name-part taxon-name-part-type="species" reg="bifasciata">bifasciata</tp:taxon-name-part>
              </tp:taxon-name><comment>Motschulsky, 1861: 24. <bold><abbrev xmlns:xlink="http://www.w3.org/1999/xlink" xlink:title="type locality" id="ABBRID0EVYAE" xlink:type="simple">TL</abbrev></bold> Japan; <bold><abbrev xmlns:xlink="http://www.w3.org/1999/xlink" xlink:title="type depository" id="ABBRID0E1YAE" xlink:type="simple">TD</abbrev></bold><named-content xmlns:xlink="http://www.w3.org/1999/xlink" content-type="dwc:institutional_code" xlink:title="Museum national d’Histoire naturelle, Paris, France" xlink:href="http://grbio.org/institution/museum-national-dhistoire-naturelle-2" xlink:type="simple">MNHN</named-content>.</comment></tp:nomenclature-citation><tp:nomenclature-citation><tp:taxon-name>
                <tp:taxon-name-part taxon-name-part-type="genus" reg="Melospila">Melospila</tp:taxon-name-part>
                <tp:taxon-name-part taxon-name-part-type="species" reg="nigromaculata">nigromaculata</tp:taxon-name-part>
              </tp:taxon-name><comment>Baly, 1861: 297. Synonymized by <xref ref-type="bibr" rid="B14">Kimoto 1965</xref>: 399.</comment></tp:nomenclature-citation><tp:nomenclature-citation><tp:taxon-name>
                <tp:taxon-name-part taxon-name-part-type="genus" reg="Melospila">Melospila</tp:taxon-name-part>
                <tp:taxon-name-part taxon-name-part-type="species" reg="consociata">consociata</tp:taxon-name-part>
              </tp:taxon-name><comment>Baly, 1874: 184. Synonymized by <xref ref-type="bibr" rid="B22">Ogloblin 1936</xref>: 354.</comment></tp:nomenclature-citation><tp:nomenclature-citation><tp:taxon-name>
                <tp:taxon-name-part taxon-name-part-type="genus" reg="Galerucida">Galerucida</tp:taxon-name-part>
                <tp:taxon-name-part taxon-name-part-type="species" reg="nigrofasciata">nigrofasciata</tp:taxon-name-part>
              </tp:taxon-name><comment>Baly, 1879: 453. Synonymized by <xref ref-type="bibr" rid="B13">Gressitt and Kimoto 1963</xref>: 722.</comment></tp:nomenclature-citation><tp:nomenclature-citation><tp:taxon-name>
                <tp:taxon-name-part taxon-name-part-type="genus" reg="Galerucida">Galerucida</tp:taxon-name-part>
                <tp:taxon-name-part taxon-name-part-type="species" reg="nigrita">nigrita</tp:taxon-name-part>
              </tp:taxon-name><comment>Chûjô, 1935: 168. Synonymized by <xref ref-type="bibr" rid="B15">Kimoto 1966</xref>: 34.</comment></tp:nomenclature-citation><tp:nomenclature-citation><tp:taxon-name>
                <tp:taxon-name-part taxon-name-part-type="genus" reg="Galerucida">Galerucida</tp:taxon-name-part>
                <tp:taxon-name-part taxon-name-part-type="species" reg="bifasciata">bifasciata</tp:taxon-name-part>
                <tp:taxon-name-part taxon-name-part-type="subspecies" reg="nigromaculata">nigromaculata</tp:taxon-name-part>
              </tp:taxon-name><comment>Takizawa, 1980: 73. Synonymized by <xref ref-type="bibr" rid="B25">Takizawa 1985</xref>: 10.</comment></tp:nomenclature-citation></tp:nomenclature-citation-list></tp:nomenclature><tp:treatment-sec sec-type="type material" id="SECID0E22AE"><title>Type material.</title><p><bold><italic>Syntype</italic></bold>: labels: <italic><tp:taxon-name><tp:taxon-name-part taxon-name-part-type="genus" reg="Galerucida">Galerucida</tp:taxon-name-part></tp:taxon-name></italic> / <italic><tp:taxon-name><tp:taxon-name-part taxon-name-part-type="genus" reg="Galerucida"/><tp:taxon-name-part taxon-name-part-type="species" reg="bifasciata">bifasciata</tp:taxon-name-part></tp:taxon-name></italic> / Motch. / Type / Japonia // Ex-Musaeo / E. Harold. (<named-content xmlns:xlink="http://www.w3.org/1999/xlink" content-type="dwc:institutional_code" xlink:title="Museum national d’Histoire naturelle, Paris, France" xlink:href="http://grbio.org/institution/museum-national-dhistoire-naturelle-2" xlink:type="simple">MNHN</named-content>).</p></tp:treatment-sec><tp:treatment-sec sec-type="material" id="SECID0E33AE"><title>Other material examined</title><p><bold>(115 spec.).</bold> China: <bold>Heilongjiang</bold>: 1♀, Heilongjiang, Jingpo Hu, 6-IX-1970, unknown, leg.; 3♂♂, Heilongjiang, Harbin Shi, (20-22)-VI-1955, unknown, leg.; <bold>Jinlin</bold>: 2♀♀, 1♂, Jilin, Linjiang, 14-V-1955, unknown, leg.; <bold>Liaoning</bold>: 1♂, Liaoning, Qianshan, 15-V-1955, unknown, leg.; 1♂, Liaoning, Qingyuan, 3-VI-1955, unknown, leg.; <bold>Gansu</bold>: 3♀♀, 5♂♂, Gansu, Huixian, Yuguan, 23-V-1981, unknown, leg.; <bold>Hebei</bold>: 2♂♂, Hebei, Wuling Mountain, Shizigou [Zishigou], 500 m, 2-VI-1981, Pei-Yu Yu, leg.; 1♂, Hebei, Yu Xian, Longquanguan, 3-VIII-1998, Ai-Min Shi et al., leg.; 1♂, Hebei, Wuling Mountain, 1200–1800 m, 5-VII-1963, Sheng-Qiao Jiang, leg.; <bold>Shaanxi</bold>: 2♀♀, 1♂, Shaanxi, Hua Mountain, 9-VI-1936, unknown, leg.; 1♂, 1♀, Shaanxi, Hua Mountain, 1670 m, 29-V-1963, Jin-Long Mao, leg.; 1♂, Shaanxi, Hua Mountain, 1000 m, 10-VII-1972, Shu-Yong Wang, leg.; 1♀,1♂, Shaanxi, Ningxia Xian, Shibazhang, 1150 m, 28-VI-1999, De-Cheng Yuan, leg.; <bold>Henan</bold>: 1♀, Henan, Luanchuan, Longyuwan, 1000–1400 m, 12-VII-1996, Wan-Zhi Cai, leg.; 2♀♀, Henan, Jigong Mountain, 18-VII-1960, unknown, leg.; 1♂, Henan, Jigong Mountain, 8-VI-1982, unknown, leg.; 1♀, Henan, Jigong Mountain, 8-VI-1982, unknown, leg.; 1♂, Henan, Luoyang, 18-VI-1936, unknown, leg.; <bold>Jiangsu</bold>: 2♂♂, Jiangsu, Nanjing, 6-V-1936, unknown, leg.; 1♂, Jiangsu, Nanjing, 22-VI-1923, unknown, leg.; <bold>Anhui</bold>: 1♀, Anhui, Jinzhai Xian, Baojiawo, Linchang, 524.5 m, 1-VIII-2021, Zheng-Yu Zhao, leg.; <bold>Zhejiang</bold>: 1♀, Zhejiang, Mogan Mountain, 8-V-1935, unknown, leg.; 3♂♂, Zhejiang, Tianmu Mountain, 300–900 m, 24-VI-1957, unknown, leg.; 1♀, Zhejiang, Anji Xian, Longwang Mountain, 450 m, 16-V-1996, Hong Wu, leg.; 1♀, Zhejiang, Anji Xian, Longwang Mountain, 500 m, 17-V-1996, Hong Wu, leg.; 1♀, Zhejiang, Anji Xian, Longwang Mountain, 500 m, 12-VI-1996, Xing-Ke Yang, leg.; 1♂, Zhejiang, Hangzhou Shi, 12-VI-1954, unknown, leg.; <bold>Hubei</bold>: 1♂, Hubei, Badong, Sanxia, Linchang, 180 m, 27-VI-1993, Wen-Zhu Li, leg.; 2♀♀, Hubei, Zigui Xian, Maoping, 80 m, 28-IV-1994, Jian Yao, leg.; 1♀, Hubei, Zigui Xian, Jiulingtou, 110 m, 1-V-1994, You-Wei Zhang, leg.; 1♀, Hubei, Xingshan, Xiakou, 140 m, 2-V-1994, You-Wei Zhang, leg.; 1♂, Hubei, Badong, Dongxiangkou, 100 m, 14-V-1994, Wen-Zhu Li, leg.; 1♂, Hubei, Zigui Xian, Maoping, 170 m, 28-IV-1994, Wen-Zhu Li, leg.; 7♀♀, 1♂, Hubei, Zigui Xian, Jiulingtou, 100 m, 13-VI-1993, Wen-Zhu Li, leg.; <bold>Jiangxi</bold>: 1♀, Jiangxi, Yishouyuanqian, 9-V-1959, unknown, leg.; <bold>Hunan</bold>: 1♂, Hunan, Yongshun, Shanmuhe, Linchang, 500 m, 7-VIII-1988, Liu Hong, leg.; 1♀, Hunan, Yongshun, Shanmuhe, Linchang, 600 m, 6-VIII-1988, Shu-Yong Wang, leg.; 1♂, Hunan, Nanyue, 1300 m, VII-1963, unknown, leg.; 1♀, Hunan, Zhangjiajie, 16-VII-1988, Yong-Kun Li, leg.; <bold>Fujian</bold>: 1♀, Fujian, Jianyang, Huangkeng, 290–320 m, 2-IV-1960, Fu-Ji Pu, leg.; 1♀, Fujian, Jianyang, Huangkeng, 290–320 m, 6-IV-1960, Fu-Ji Pu, leg.; 1♀, Fujian, Jianyang, Huangkeng, 290 m, 27-III-1960, Sheng-Qiao Jiang, leg.; 1♀, Fujian, Jianyang, Huangkeng, Guilin, 290–400 m, 5-IV-1960, Sheng-Qiao Jiang, leg.; 1♀, Fujian, Jianyang, Huangkeng, Guilin, 290–400 m, 5-IV-1960, Sheng-Qiao Jiang, leg.; 1♀, Fujian, Jianyang, Huangkeng, Guilin, 290 m, 10-IV-1960, Sheng-Qiao Jiang, leg.; 1♂, Fujian, Jianyang, Huangkeng, 290–320 m, 6-IV-1960, Fu-Ji Pu, leg.; 1♂, Fujian, Jianyang, Huangkeng, 290 m, 2-IV-1960, Fu-Ji Pu, leg.; 1♂, Fujian, Jianyang, Huangkeng, Aotou, 950 m, 3-VI-1960, Sheng-Qiao Jiang, leg.; 1♂, Fujian, Jianyang, Huangkeng, Guilin, 290–320 m, 14-IV-1960, Fu-Ji Pu leg.; 1♀, 2♂♂, Fujian, Jianyang, Huangkeng, Guilin, 290 m, 11-IV-1960, Sheng-Qiao Jiang, leg.; <bold>Guangxi</bold>: 2♀♀, 1♂, Guangxi, Guilin, 150 m, 20-V-1963, Yong-Shan Shi, leg.; 1♀, 2♂♂, Guangxi, Longsheng, Sanmen, 300 m, 31-V-1963, leg.; 5♀♀, 6♂♂, Guangxi, Guilin, 150 m, 20-V-1963, Yong-Shan Shi, leg.; 2♀♀, Guangxi, Luoxiang, 200 m, 15-V-1985, Xue-Zhong Zhang, leg.; <bold>Sichuan</bold>: 1♀, Sichuan, Emei Mountain, Baoguosi, 3-VI-1957, Ke-Ren Huang, leg.; 1♀, Sichuan, Emei Mountain, 580 m, 24-VI-1955, Tian-rong Huang, leg.; 1♂, Sichuan, Emei Mountain, 580–650 m, 20-VI-1955, Bing-rong Ou, leg.; 1♀, 4♂♂, Sichuan, Emei Mountain, 580 m, 24-VI-1955, Tian-rong Huang, leg.; 2♂♂, Sichuan, Guan Xian, 700–1000 m, 29-IV-1963, Xue-Zhong Zhang, leg.; 1♂, Sichuan, Xichang, Zhaojue, 2100 m, VI-1998, Rong-Hua Guo, leg.; <bold>Guizhou</bold>: 1♀, Guizhou, Leishan, Taojiang, 1000 m, 5-VII-1988, Long-Long Yang, leg.; 1♂, Guizhou, Leishan, Taojiang, 950 m, 7-VII-1988, Xing-Ke Yang, leg.; 1♀, Guizhou, Huaxi, 20-IV-1948, unknown, leg.; 1♀, Guizhou, Maolan, Xiaoqikong, 30-V-1998, Liang-Zhang Song, leg.; <bold>Yunnan</bold>: 1♂, Yunnan, Zhenxiong Xian, 1850 m, Jia-Hua Zhen, 11-V-1980, leg. (all <named-content xmlns:xlink="http://www.w3.org/1999/xlink" content-type="dwc:institutional_code" xlink:title="Institute of Zoology, Chinese Academy of Sciences, Beijing, China" xlink:href="http://grbio.org/institution/institute-zoology-chinese-academy-sciences" xlink:type="simple">IZAS</named-content>).</p></tp:treatment-sec><tp:treatment-sec sec-type="distribution" id="SECID0EN5AE"><title>Distribution.</title><p>China: Heilongjiang, Jilin, Liaoning, Gansu, Hebei, Shaanxi, Henan, Jiangsu, Anhui, Zhejiang, Hubei, Jiangxi, Hunan, Fujian, Taiwan, Guangxi, Sichuan, Guizhou, Yunnan.</p></tp:treatment-sec><tp:treatment-sec sec-type="host" id="SECID0ES5AE"><title>Host plants.</title><p><italic><tp:taxon-name><tp:taxon-name-part taxon-name-part-type="genus" reg="Reynoutria">Reynoutria</tp:taxon-name-part><tp:taxon-name-part taxon-name-part-type="species" reg="japonica">japonica</tp:taxon-name-part></tp:taxon-name></italic>, <italic><tp:taxon-name><tp:taxon-name-part taxon-name-part-type="genus" reg="Fagopyrum">Fagopyrum</tp:taxon-name-part><tp:taxon-name-part taxon-name-part-type="species" reg="esculentum">esculentum</tp:taxon-name-part></tp:taxon-name></italic>, <italic><tp:taxon-name><tp:taxon-name-part taxon-name-part-type="genus" reg="Rumex">Rumex</tp:taxon-name-part><tp:taxon-name-part taxon-name-part-type="species" reg="acetosa">acetosa</tp:taxon-name-part></tp:taxon-name></italic>, <italic><tp:taxon-name><tp:taxon-name-part taxon-name-part-type="genus" reg="Polygonum">Polygonum</tp:taxon-name-part></tp:taxon-name></italic> sp., <italic><tp:taxon-name><tp:taxon-name-part taxon-name-part-type="genus" reg="Prunus">Prunus</tp:taxon-name-part><tp:taxon-name-part taxon-name-part-type="species" reg="persica">persica</tp:taxon-name-part></tp:taxon-name></italic>, <italic><tp:taxon-name><tp:taxon-name-part taxon-name-part-type="genus" reg="Rheum">Rheum</tp:taxon-name-part><tp:taxon-name-part taxon-name-part-type="species" reg="officinale">officinale</tp:taxon-name-part></tp:taxon-name></italic>, <italic><tp:taxon-name><tp:taxon-name-part taxon-name-part-type="genus" reg="Polygonum">Polygonum</tp:taxon-name-part><tp:taxon-name-part taxon-name-part-type="species" reg="multiflorum">multiflorum</tp:taxon-name-part></tp:taxon-name></italic>, <italic><tp:taxon-name><tp:taxon-name-part taxon-name-part-type="genus" reg="Spiraea">Spiraea</tp:taxon-name-part><tp:taxon-name-part taxon-name-part-type="species" reg="salicifolia">salicifolia</tp:taxon-name-part></tp:taxon-name></italic>.</p></tp:treatment-sec><tp:treatment-sec><!--Section generated to contain objects referenced in tp:taxon-treatment.--><fig id="F7" position="float" orientation="portrait"><object-id xmlns:xlink="http://www.w3.org/1999/xlink" content-type="doi" xlink:type="simple">10.3897/zookeys.1116.85987.figures43-51</object-id><object-id xmlns:xlink="http://www.w3.org/1999/xlink" content-type="arpha" xlink:type="simple">786CC985-B508-57DE-B3F6-139DF99438B0</object-id><label>Figures 43–51.</label><caption><p>Habitus. <bold>43</bold><italic><tp:taxon-name><tp:taxon-name-part taxon-name-part-type="genus" reg="Gallerucida">G.</tp:taxon-name-part><tp:taxon-name-part taxon-name-part-type="species" reg="balyi">balyi</tp:taxon-name-part></tp:taxon-name></italic> (Paratype, <abbrev xmlns:xlink="http://www.w3.org/1999/xlink" content-type="institution" xlink:title="Institut Royal des Sciences naturelles de Belgique, Bruxelles, Belgium" id="ABBRID0E1RAI" xlink:type="simple">ISNB</abbrev>) <bold>44</bold><italic><tp:taxon-name><tp:taxon-name-part taxon-name-part-type="genus" reg="Gallerucida">G.</tp:taxon-name-part><tp:taxon-name-part taxon-name-part-type="species" reg="bifasciata">bifasciata</tp:taxon-name-part></tp:taxon-name></italic> (Syntype, <named-content xmlns:xlink="http://www.w3.org/1999/xlink" content-type="dwc:institutional_code" xlink:title="Museum national d’Histoire naturelle, Paris, France" xlink:href="http://grbio.org/institution/museum-national-dhistoire-naturelle-2" xlink:type="simple">MNHN</named-content>) <bold>45</bold><italic><tp:taxon-name><tp:taxon-name-part taxon-name-part-type="genus" reg="Gallerucida">G.</tp:taxon-name-part><tp:taxon-name-part taxon-name-part-type="species" reg="nigropicta">nigropicta</tp:taxon-name-part></tp:taxon-name></italic> (Syntype, <named-content xmlns:xlink="http://www.w3.org/1999/xlink" content-type="dwc:institutional_code" xlink:title="Museum national d’Histoire naturelle, Paris, France" xlink:href="http://grbio.org/institution/museum-national-dhistoire-naturelle-2" xlink:type="simple">MNHN</named-content>) <bold>46</bold><italic><tp:taxon-name><tp:taxon-name-part taxon-name-part-type="genus" reg="Gallerucida">G.</tp:taxon-name-part><tp:taxon-name-part taxon-name-part-type="species" reg="ornatipennis">ornatipennis</tp:taxon-name-part></tp:taxon-name></italic> (identified species) <bold>47</bold><italic><tp:taxon-name><tp:taxon-name-part taxon-name-part-type="genus" reg="Gallerucida">G.</tp:taxon-name-part><tp:taxon-name-part taxon-name-part-type="species" reg="rubrozonata">rubrozonata</tp:taxon-name-part></tp:taxon-name></italic> (Syntype, <named-content xmlns:xlink="http://www.w3.org/1999/xlink" content-type="dwc:institutional_code" xlink:title="Museum national d’Histoire naturelle, Paris, France" xlink:href="http://grbio.org/institution/museum-national-dhistoire-naturelle-2" xlink:type="simple">MNHN</named-content>) <bold>48</bold><italic><tp:taxon-name><tp:taxon-name-part taxon-name-part-type="genus" reg="Gallerucida">G.</tp:taxon-name-part><tp:taxon-name-part taxon-name-part-type="species" reg="sauteri">sauteri</tp:taxon-name-part></tp:taxon-name></italic> (Syntype, <named-content xmlns:xlink="http://www.w3.org/1999/xlink" content-type="dwc:institutional_code" xlink:title="Senckenberg Deutsches Entomologisches Institut, Müncheberg, Germany" xlink:href="http://grbio.org/institution/senckenberg-deutsches-entomologisches-institut" xlink:type="simple">SDEI</named-content>) <bold>49</bold><italic><tp:taxon-name><tp:taxon-name-part taxon-name-part-type="genus" reg="Gallerucida">G.</tp:taxon-name-part><tp:taxon-name-part taxon-name-part-type="species" reg="tenuefasciata">tenuefasciata</tp:taxon-name-part></tp:taxon-name></italic> (Syntype, <named-content xmlns:xlink="http://www.w3.org/1999/xlink" content-type="dwc:institutional_code" xlink:title="Museum national d’Histoire naturelle, Paris, France" xlink:href="http://grbio.org/institution/museum-national-dhistoire-naturelle-2" xlink:type="simple">MNHN</named-content>) <bold>50</bold><italic><tp:taxon-name><tp:taxon-name-part taxon-name-part-type="genus" reg="Gallerucida">G.</tp:taxon-name-part><tp:taxon-name-part taxon-name-part-type="species" reg="tricolor">tricolor</tp:taxon-name-part></tp:taxon-name></italic> (Holotype, <named-content xmlns:xlink="http://www.w3.org/1999/xlink" content-type="dwc:institutional_code" xlink:title="Naturhistorisches Museum, Basel, Switzerland" xlink:href="http://grbio.org/institution/naturhistorisches-museum-basel" xlink:type="simple">NHMB</named-content>) <bold>51</bold><italic><tp:taxon-name><tp:taxon-name-part taxon-name-part-type="genus" reg="Aplosonyx">Aplosonyx</tp:taxon-name-part><tp:taxon-name-part taxon-name-part-type="species" reg="gansuica">gansuica</tp:taxon-name-part></tp:taxon-name></italic> (Holotype, <named-content xmlns:xlink="http://www.w3.org/1999/xlink" content-type="dwc:institutional_code" xlink:title="Institute of Zoology, Chinese Academy of Sciences, Beijing, China" xlink:href="http://grbio.org/institution/institute-zoology-chinese-academy-sciences" xlink:type="simple">IZAS</named-content>). Scale bars: 1 mm.</p></caption><graphic xmlns:xlink="http://www.w3.org/1999/xlink" xlink:href="zookeys-1116-033_article-85987__-g007.jpg" position="float" orientation="portrait" xlink:type="simple" id="oo_723114.jpg"><uri content-type="original_file" xlink:type="simple">https://binary.pensoft.net/fig/723114</uri></graphic></fig></tp:treatment-sec><ref-list><ref id="B14"><mixed-citation xmlns:xlink="http://www.w3.org/1999/xlink" xlink:type="simple"><person-group><name name-style="western"><surname>Kimoto</surname><given-names>S</given-names></name></person-group> (<year>1965</year>) <article-title>The <tp:taxon-name><tp:taxon-name-part taxon-name-part-type="family">Chrysomelidae</tp:taxon-name-part></tp:taxon-name> of Japan and the Ryukyu Islands, VII. Subfamily <tp:taxon-name><tp:taxon-name-part taxon-name-part-type="subfamily">Galerucinae</tp:taxon-name-part></tp:taxon-name> II.</article-title><source>Journal of the Faculty of Agriculture, Kyushu University</source><volume>13</volume>(<issue>3</issue>): <fpage>369</fpage>–<lpage>400</lpage>. <ext-link xlink:href="10.5109/22728" ext-link-type="doi" xlink:type="simple">https://doi.org/10.5109/22728</ext-link></mixed-citation></ref><ref id="B22"><mixed-citation xmlns:xlink="http://www.w3.org/1999/xlink" xlink:type="simple"><person-group><name name-style="western"><surname>Ogloblin</surname><given-names>DA</given-names></name></person-group> (<year>1936</year>) <tp:taxon-name><tp:taxon-name-part taxon-name-part-type="family">Chrysomelidae</tp:taxon-name-part></tp:taxon-name>, <tp:taxon-name><tp:taxon-name-part taxon-name-part-type="subfamily">Galerucinae</tp:taxon-name-part></tp:taxon-name>. Faune de l’USSR, Insectes Coléoptères 26 (1): [xiv +] 455 pp.</mixed-citation></ref><ref id="B13"><mixed-citation xmlns:xlink="http://www.w3.org/1999/xlink" xlink:type="simple"><person-group><name name-style="western"><surname>Gressitt</surname><given-names>JL</given-names></name><name name-style="western"><surname>Kimoto</surname><given-names>S</given-names></name></person-group> (<year>1963</year>) The <tp:taxon-name><tp:taxon-name-part taxon-name-part-type="family">Chrysomelidae</tp:taxon-name-part></tp:taxon-name> (Coleopt.) of China and Korea. Part II. Pacific Insects Monograph 1B: 301–1026.</mixed-citation></ref><ref id="B15"><mixed-citation xmlns:xlink="http://www.w3.org/1999/xlink" xlink:type="simple"><person-group><name name-style="western"><surname>Kimoto</surname><given-names>S</given-names></name></person-group> (<year>1966</year>) <article-title>A list of the chrysomelid specimens of Taiwan preserved in the Zoological Museum, Berlin.</article-title><source>Esakia</source><volume>5</volume>: <fpage>21</fpage>–<lpage>38</lpage>. <ext-link xlink:href="10.5109/2351" ext-link-type="doi" xlink:type="simple">https://doi.org/10.5109/2351</ext-link></mixed-citation></ref><ref id="B25"><mixed-citation xmlns:xlink="http://www.w3.org/1999/xlink" xlink:type="simple"><person-group><name name-style="western"><surname>Takizawa</surname><given-names>H</given-names></name></person-group> (<year>1985</year>) <article-title>Notes on Korea <tp:taxon-name><tp:taxon-name-part taxon-name-part-type="family">Chrysomelidae</tp:taxon-name-part></tp:taxon-name>, part 2.</article-title><source>Nature &amp; Life</source><volume>19</volume>: <fpage>1</fpage>–<lpage>18</lpage>.</mixed-citation></ref></ref-list></tp:taxon-treatment>
