# Supplementary material for: ﻿Notes on spotted-elytron species of Gallerucida Motschulsky with the description of six new species from China (Coleoptera, Chrysomelidae, Galerucinae)
Source: Zookeys. 2022 Aug 4;1116:33–55. doi: 10.3897/zookeys.1116.85987 (PMC9848641; doi:10.3897/zookeys.1116.85987)
Supplement: XML Treatment for Gallerucida ornatipennis [file zookeys.1116.85987-treatment5.xml]

<!DOCTYPE tp:taxon-treatment
  PUBLIC "-//TaxonX//DTD Taxonomic Treatment Publishing DTD v0 20100105//EN" "tax-treatment-NSO.dtd">
<tp:taxon-treatment xmlns:tp="http://www.plazi.org/taxpub"><tp:treatment-meta><kwd-group><label>Taxon classification</label><kwd>
              <named-content content-type="kingdom">Animalia</named-content>
            </kwd><kwd>
              <named-content content-type="order">Coleoptera</named-content>
            </kwd><kwd>
              <named-content content-type="family">Chrysomelidae</named-content>
            </kwd></kwd-group><mixed-citation publication-type="journal"><person-group><name><surname>Xu</surname><given-names>Si-yuan</given-names></name><name><surname>Nie</surname><given-names>Rui-E</given-names></name><name><surname>Yang</surname><given-names>Xing-ke</given-names></name></person-group><article-title>﻿Notes on spotted-elytron species of <italic><tp:taxon-name><tp:taxon-name-part taxon-name-part-type="genus" reg="Gallerucida">Gallerucida</tp:taxon-name-part></tp:taxon-name></italic> Motschulsky with the description of six new species from China (<tp:taxon-name><tp:taxon-name-part taxon-name-part-type="order">Coleoptera</tp:taxon-name-part></tp:taxon-name>, <tp:taxon-name><tp:taxon-name-part taxon-name-part-type="family">Chrysomelidae</tp:taxon-name-part></tp:taxon-name>, <tp:taxon-name><tp:taxon-name-part taxon-name-part-type="subfamily">Galerucinae</tp:taxon-name-part></tp:taxon-name>)</article-title><source>Zookeys</source><day>04</day><month>08</month><year>2022</year><volume>1116</volume><fpage>33</fpage><lpage>55</lpage><pub-id pub-id-type="doi">10.3897/zookeys.1116.85987</pub-id></mixed-citation></tp:treatment-meta><tp:nomenclature><label>﻿</label><tp:taxon-name>
            <object-id xmlns:xlink="http://www.w3.org/1999/xlink" content-type="arpha" xlink:type="simple">03D0C47A-B27A-5340-A493-405D00639EDA</object-id>
            <tp:taxon-name-part taxon-name-part-type="genus" reg="Gallerucida">Gallerucida</tp:taxon-name-part>
            <tp:taxon-name-part taxon-name-part-type="species" reg="ornatipennis">ornatipennis</tp:taxon-name-part>
          </tp:taxon-name><tp:taxon-authority>(Duviver, 1885)</tp:taxon-authority><xref ref-type="fig" rid="F7">Fig. 46</xref><tp:nomenclature-citation-list><tp:nomenclature-citation><tp:taxon-name>
                <tp:taxon-name-part taxon-name-part-type="genus" reg="Hylaspes"/>
              </tp:taxon-name><comment><tp:taxon-name><tp:taxon-name-part taxon-name-part-type="genus" reg="Hylaspes">Hylaspes</tp:taxon-name-part></tp:taxon-name>? Ornatipennis Duviver, 1885: 397. <bold><abbrev xmlns:xlink="http://www.w3.org/1999/xlink" xlink:title="type locality" id="ABBRID0EYJAG" xlink:type="simple">TL</abbrev></bold> China; <bold><abbrev xmlns:xlink="http://www.w3.org/1999/xlink" xlink:title="type depository" id="ABBRID0E4JAG" xlink:type="simple">TD</abbrev></bold><abbrev xmlns:xlink="http://www.w3.org/1999/xlink" content-type="institution" xlink:title="Institut Royal des Sciences naturelles de Belgique, Bruxelles, Belgium" id="ABBRID0EAKAG" xlink:type="simple">ISNB</abbrev>. </comment></tp:nomenclature-citation><tp:nomenclature-citation><tp:taxon-name>
                <tp:taxon-name-part taxon-name-part-type="genus" reg="Eustetha">Eustetha</tp:taxon-name-part>
                <tp:taxon-name-part taxon-name-part-type="species" reg="annulipennis">annulipennis</tp:taxon-name-part>
              </tp:taxon-name><comment>Fairmaire, 1889: 79. Synonymized by <xref ref-type="bibr" rid="B27">Weise 1922</xref>: 93.</comment></tp:nomenclature-citation><tp:nomenclature-citation><tp:taxon-name>
                <tp:taxon-name-part taxon-name-part-type="genus" reg="Eustetha">Eustetha</tp:taxon-name-part>
                <tp:taxon-name-part taxon-name-part-type="species" reg="varians">varians</tp:taxon-name-part>
              </tp:taxon-name><comment>Allard, 1891: 233. Synonymized by <xref ref-type="bibr" rid="B16">Kimoto 1989</xref>: 238.</comment></tp:nomenclature-citation><tp:nomenclature-citation><tp:taxon-name>
                <tp:taxon-name-part taxon-name-part-type="genus" reg="Galerucida">Galerucida</tp:taxon-name-part>
                <tp:taxon-name-part taxon-name-part-type="species" reg="ornatipennis">ornatipennis</tp:taxon-name-part>
              </tp:taxon-name><comment>: <xref ref-type="bibr" rid="B28">Weise 1924</xref>: 141.</comment></tp:nomenclature-citation><tp:nomenclature-citation><tp:taxon-name>
                <tp:taxon-name-part taxon-name-part-type="genus" reg="Galerucida">Galerucida</tp:taxon-name-part>
                <tp:taxon-name-part taxon-name-part-type="species" reg="ornatipennis">ornatipennis</tp:taxon-name-part>
                <tp:taxon-name-part taxon-name-part-type="infraspecific-rank">var.</tp:taxon-name-part>
                <tp:taxon-name-part taxon-name-part-type="variety" reg="decolora">decolora</tp:taxon-name-part>
              </tp:taxon-name><comment>Laboissière, 1934: 120. Synonymized by <xref ref-type="bibr" rid="B29">Wilcox 1971</xref>: 205.</comment></tp:nomenclature-citation><tp:nomenclature-citation><tp:taxon-name>
                <tp:taxon-name-part taxon-name-part-type="genus" reg="Galerucida">Galerucida</tp:taxon-name-part>
                <tp:taxon-name-part taxon-name-part-type="species" reg="ornatipennis">ornatipennis</tp:taxon-name-part>
                <tp:taxon-name-part taxon-name-part-type="infraspecific-rank">var.</tp:taxon-name-part>
                <tp:taxon-name-part taxon-name-part-type="variety" reg="violacea">violacea</tp:taxon-name-part>
              </tp:taxon-name><comment>Laboissière, 1934: 120. Synonymized by <xref ref-type="bibr" rid="B29">Wilcox 1971</xref>: 205.</comment></tp:nomenclature-citation><tp:nomenclature-citation><tp:taxon-name>
                <tp:taxon-name-part taxon-name-part-type="genus" reg="Galerucida">Galerucida</tp:taxon-name-part>
                <tp:taxon-name-part taxon-name-part-type="species" reg="ornatipennis">ornatipennis</tp:taxon-name-part>
              </tp:taxon-name><comment>ab. <tp:taxon-name><tp:taxon-name-part taxon-name-part-type="genus" reg="Galerucida"/><tp:taxon-name-part taxon-name-part-type="species" reg="ornatipennis"/><tp:taxon-name-part taxon-name-part-type="aberration" reg="Inornana">Inornana</tp:taxon-name-part></tp:taxon-name> Mader, 1938: 57. Synonymized by <xref ref-type="bibr" rid="B29">Wilcox 1971</xref>: 205.</comment></tp:nomenclature-citation><tp:nomenclature-citation><tp:taxon-name>
                <tp:taxon-name-part taxon-name-part-type="genus" reg="Galerucida">Galerucida</tp:taxon-name-part>
                <tp:taxon-name-part taxon-name-part-type="species" reg="ornatipennis">ornatipennis</tp:taxon-name-part>
              </tp:taxon-name><comment>ab. <tp:taxon-name><tp:taxon-name-part taxon-name-part-type="genus" reg="Galerucida"/><tp:taxon-name-part taxon-name-part-type="species" reg="ornatipennis"/><tp:taxon-name-part taxon-name-part-type="aberration" reg="Aeneicollis">Aeneicollis</tp:taxon-name-part></tp:taxon-name> Mader, 1938: 57. Synonymized by <xref ref-type="bibr" rid="B19">Laboissière 1940</xref>: 23 (= <tp:taxon-name><tp:taxon-name-part taxon-name-part-type="genus" reg="Galerucida"/><tp:taxon-name-part taxon-name-part-type="species" reg="ornatipennis"/><tp:taxon-name-part taxon-name-part-type="infraspecific-rank">var.</tp:taxon-name-part><tp:taxon-name-part taxon-name-part-type="variety" reg="violacea">violacea</tp:taxon-name-part></tp:taxon-name> Laboissière, 1934: 120).</comment></tp:nomenclature-citation><tp:nomenclature-citation><tp:taxon-name>
                <tp:taxon-name-part taxon-name-part-type="genus" reg="Gallerucida">Gallerucida</tp:taxon-name-part>
                <tp:taxon-name-part taxon-name-part-type="species" reg="ornatipennis">ornatipennis</tp:taxon-name-part>
              </tp:taxon-name><comment>: <xref ref-type="bibr" rid="B13">Gressitt and Kimoto 1963</xref>: 728.</comment></tp:nomenclature-citation></tp:nomenclature-citation-list></tp:nomenclature><tp:treatment-sec sec-type="material" id="SECID0ECQAG"><title>Other material examined</title><p><bold>(43 spec.).</bold> China: <bold>Guangxi</bold>: 1♂, Guangxi, Linyun Xian, Shali, 28-VIII-1980, unknown, leg.; <bold>Sichuan</bold>: 1♀, Sichuan, Emei Mountain, 10-VI-1955, Ke-Ren Huang &amp; Yin-Tao Jin, leg.; 1♀, Sichuan, Emei Mountain, 760 m, 23-VI-1955, Jin-Hua Li, leg.; 1♀, Sichuan, Emei Mountain, Baoguosi, 550–750 m, 22-VI-1957, You-Cai Lu, leg.; 1♀, Sichuan, Emei Mountain, Qinyinge, 800–1000 m, 22-IV-1957, Ke-Ren Huang, leg.; 1♂, Sichuan, Emei Mountain, 29-VI-1955, Ke-Ren Huang, leg.; 1♂, Sichuan, Emei Mountain, 580–1100 m, 21-VI-1955, Yun-Zhen Zi, leg.; 1♂, Sichuan, Emei Mountain, 580–650 m, 20-VI-1955, Zhong-Lin Ge, leg.; 1♂, Sichuan, Xichang Xian, 1600 m, 24-IX-1960, Xu-Wu Meng, leg.; <bold>Guizhou</bold>: 2♀♀, Guizhou, Guiyang, Huaxi, 1000 m, 3-VII-2006, De-Yan Ge, leg.; <bold>Yunnan</bold>: 1♀, Yunnan, Fengqing Xian, 1500 m, 2-VII-1980, unknown, leg.; 1♀, Yunnan, Jingdong Xian, 1170 m, 28-VI-1956, Krejanovsky, leg.; 1♀, Yunnan, Jingdong Xian, Dongjiafen, 1250 m, 26-VI-1956, Krejanovsky, leg.; 1♀, Yunnan, Jinping Xian, Mengla, 370 m, 22-IV-1956, Ke-Ren Huang et al., leg.; 1♀, Yunnan, Lunan Yizu Zizhixian, Shilin, 1700 m, 9-VII-1956, Krejanovsky, leg.; 1♀, Yunnan, Qiubei Xian, 1320 m, 12-VII-1979, Wen-Zheng Hu, leg.; 1♂, Yunnan, Jingdong Xian, 1170 m, 27-V-1956, Krejanovsky, leg.; 1♂, Yunnan, Jingdong Xian, 1170 m, 27-V-1956, Krejanovsky, leg.; 1♂, Yunnan, Jingdong Xian, 1170 m, 2-VII-1956, Wei Zhang, leg.; 1♂, Yunnan, Jingdong Xian, 1170 m, 7-VI-1956, Wei Zhang, leg.;1♂, Yunnan, Jingdong Xian, Dongjiafen, 1250 m, 30-V-1956, Krejanovsky, leg.; 1♂, Yunnan, Jingdong Xian, Dongjiafen, 1250 m, 6-VI-1956, Wei Zhang, leg.; 1♂, Yunnan, Lu Shui, Laowo, 1670 m, 25-VI-1981, Xue-Zhong Zhang, leg.; 1♂, Yunnan, Lunan Yizu Zizhixian, Shilin, 1700 m, 9-VII-1956, Krejanovsky, leg.; 1♂, Yunnan, Wenshan Xian, 18-VII-1958, unknown, leg.; 2♀♀, Yunnan, Jingdong Xian, 1170 m, 4-VII-1956, Krejanovsky, leg.; 2♀♀, Yunnan, Laowo, 1670 m, 25-VI-1981, Shu-Yong Wang, leg.; 2♂♂, Yunnan, Jingdong Xian, Dongjiafen, 1250 m, 5-VI-1956, Krejanovsky, leg.; 2♂♂, Yunnan, Lunan Yizu Zizhixian, Shilin, 1700 m, 9-VII-1956, Krejanovsky leg.; 3♀♀, 6♂♂, Yunnan, Baoshan Xian to Yongping Xian, 28-V-1955, Tian-Rong Huang, leg. (all <named-content xmlns:xlink="http://www.w3.org/1999/xlink" content-type="dwc:institutional_code" xlink:title="Institute of Zoology, Chinese Academy of Sciences, Beijing, China" xlink:href="http://grbio.org/institution/institute-zoology-chinese-academy-sciences" xlink:type="simple">IZAS</named-content>).</p></tp:treatment-sec><tp:treatment-sec sec-type="distribution" id="SECID0EXQAG"><title>Distribution.</title><p>China: Guangxi, Sichuan, Guizhou, Yunnan.</p></tp:treatment-sec><tp:treatment-sec><!--Section generated to contain objects referenced in tp:taxon-treatment.--><fig id="F7" position="float" orientation="portrait"><object-id xmlns:xlink="http://www.w3.org/1999/xlink" content-type="doi" xlink:type="simple">10.3897/zookeys.1116.85987.figures43-51</object-id><object-id xmlns:xlink="http://www.w3.org/1999/xlink" content-type="arpha" xlink:type="simple">786CC985-B508-57DE-B3F6-139DF99438B0</object-id><label>Figures 43–51.</label><caption><p>Habitus. <bold>43</bold><italic><tp:taxon-name><tp:taxon-name-part taxon-name-part-type="genus" reg="Gallerucida">G.</tp:taxon-name-part><tp:taxon-name-part taxon-name-part-type="species" reg="balyi">balyi</tp:taxon-name-part></tp:taxon-name></italic> (Paratype, <abbrev xmlns:xlink="http://www.w3.org/1999/xlink" content-type="institution" xlink:title="Institut Royal des Sciences naturelles de Belgique, Bruxelles, Belgium" id="ABBRID0E1RAI" xlink:type="simple">ISNB</abbrev>) <bold>44</bold><italic><tp:taxon-name><tp:taxon-name-part taxon-name-part-type="genus" reg="Gallerucida">G.</tp:taxon-name-part><tp:taxon-name-part taxon-name-part-type="species" reg="bifasciata">bifasciata</tp:taxon-name-part></tp:taxon-name></italic> (Syntype, <named-content xmlns:xlink="http://www.w3.org/1999/xlink" content-type="dwc:institutional_code" xlink:title="Museum national d’Histoire naturelle, Paris, France" xlink:href="http://grbio.org/institution/museum-national-dhistoire-naturelle-2" xlink:type="simple">MNHN</named-content>) <bold>45</bold><italic><tp:taxon-name><tp:taxon-name-part taxon-name-part-type="genus" reg="Gallerucida">G.</tp:taxon-name-part><tp:taxon-name-part taxon-name-part-type="species" reg="nigropicta">nigropicta</tp:taxon-name-part></tp:taxon-name></italic> (Syntype, <named-content xmlns:xlink="http://www.w3.org/1999/xlink" content-type="dwc:institutional_code" xlink:title="Museum national d’Histoire naturelle, Paris, France" xlink:href="http://grbio.org/institution/museum-national-dhistoire-naturelle-2" xlink:type="simple">MNHN</named-content>) <bold>46</bold><italic><tp:taxon-name><tp:taxon-name-part taxon-name-part-type="genus" reg="Gallerucida">G.</tp:taxon-name-part><tp:taxon-name-part taxon-name-part-type="species" reg="ornatipennis">ornatipennis</tp:taxon-name-part></tp:taxon-name></italic> (identified species) <bold>47</bold><italic><tp:taxon-name><tp:taxon-name-part taxon-name-part-type="genus" reg="Gallerucida">G.</tp:taxon-name-part><tp:taxon-name-part taxon-name-part-type="species" reg="rubrozonata">rubrozonata</tp:taxon-name-part></tp:taxon-name></italic> (Syntype, <named-content xmlns:xlink="http://www.w3.org/1999/xlink" content-type="dwc:institutional_code" xlink:title="Museum national d’Histoire naturelle, Paris, France" xlink:href="http://grbio.org/institution/museum-national-dhistoire-naturelle-2" xlink:type="simple">MNHN</named-content>) <bold>48</bold><italic><tp:taxon-name><tp:taxon-name-part taxon-name-part-type="genus" reg="Gallerucida">G.</tp:taxon-name-part><tp:taxon-name-part taxon-name-part-type="species" reg="sauteri">sauteri</tp:taxon-name-part></tp:taxon-name></italic> (Syntype, <named-content xmlns:xlink="http://www.w3.org/1999/xlink" content-type="dwc:institutional_code" xlink:title="Senckenberg Deutsches Entomologisches Institut, Müncheberg, Germany" xlink:href="http://grbio.org/institution/senckenberg-deutsches-entomologisches-institut" xlink:type="simple">SDEI</named-content>) <bold>49</bold><italic><tp:taxon-name><tp:taxon-name-part taxon-name-part-type="genus" reg="Gallerucida">G.</tp:taxon-name-part><tp:taxon-name-part taxon-name-part-type="species" reg="tenuefasciata">tenuefasciata</tp:taxon-name-part></tp:taxon-name></italic> (Syntype, <named-content xmlns:xlink="http://www.w3.org/1999/xlink" content-type="dwc:institutional_code" xlink:title="Museum national d’Histoire naturelle, Paris, France" xlink:href="http://grbio.org/institution/museum-national-dhistoire-naturelle-2" xlink:type="simple">MNHN</named-content>) <bold>50</bold><italic><tp:taxon-name><tp:taxon-name-part taxon-name-part-type="genus" reg="Gallerucida">G.</tp:taxon-name-part><tp:taxon-name-part taxon-name-part-type="species" reg="tricolor">tricolor</tp:taxon-name-part></tp:taxon-name></italic> (Holotype, <named-content xmlns:xlink="http://www.w3.org/1999/xlink" content-type="dwc:institutional_code" xlink:title="Naturhistorisches Museum, Basel, Switzerland" xlink:href="http://grbio.org/institution/naturhistorisches-museum-basel" xlink:type="simple">NHMB</named-content>) <bold>51</bold><italic><tp:taxon-name><tp:taxon-name-part taxon-name-part-type="genus" reg="Aplosonyx">Aplosonyx</tp:taxon-name-part><tp:taxon-name-part taxon-name-part-type="species" reg="gansuica">gansuica</tp:taxon-name-part></tp:taxon-name></italic> (Holotype, <named-content xmlns:xlink="http://www.w3.org/1999/xlink" content-type="dwc:institutional_code" xlink:title="Institute of Zoology, Chinese Academy of Sciences, Beijing, China" xlink:href="http://grbio.org/institution/institute-zoology-chinese-academy-sciences" xlink:type="simple">IZAS</named-content>). Scale bars: 1 mm.</p></caption><graphic xmlns:xlink="http://www.w3.org/1999/xlink" xlink:href="zookeys-1116-033_article-85987__-g007.jpg" position="float" orientation="portrait" xlink:type="simple" id="oo_723114.jpg"><uri content-type="original_file" xlink:type="simple">https://binary.pensoft.net/fig/723114</uri></graphic></fig></tp:treatment-sec><ref-list><ref id="B27"><mixed-citation xmlns:xlink="http://www.w3.org/1999/xlink" xlink:type="simple"><person-group><name name-style="western"><surname>Weise</surname><given-names>J</given-names></name></person-group> (<year>1922</year>) <article-title>Chrysomeliden der Indo-Malayischen Region.</article-title><source>Tijdschrift voor Entomologie</source><volume>65</volume>: <fpage>39</fpage>–<lpage>130</lpage>.</mixed-citation></ref><ref id="B16"><mixed-citation xmlns:xlink="http://www.w3.org/1999/xlink" xlink:type="simple"><person-group><name name-style="western"><surname>Kimoto</surname><given-names>S</given-names></name></person-group> (<year>1989</year>) <article-title><tp:taxon-name><tp:taxon-name-part taxon-name-part-type="family">Chrysomelidae</tp:taxon-name-part></tp:taxon-name> (<tp:taxon-name><tp:taxon-name-part taxon-name-part-type="order">Coleoptera</tp:taxon-name-part></tp:taxon-name>) of Thailand, Cambodia, Laos and Vietnam. 4. <tp:taxon-name><tp:taxon-name-part taxon-name-part-type="subfamily">Galerucinae</tp:taxon-name-part></tp:taxon-name>.</article-title><source>Esakia</source><volume>27</volume>: <fpage>1</fpage>–<lpage>241</lpage>. <ext-link xlink:href="10.5109/2511" ext-link-type="doi" xlink:type="simple">https://doi.org/10.5109/2511</ext-link></mixed-citation></ref><ref id="B28"><mixed-citation xmlns:xlink="http://www.w3.org/1999/xlink" xlink:type="simple"><person-group><name name-style="western"><surname>Weise</surname><given-names>J</given-names></name></person-group> (<year>1924</year>) <source><tp:taxon-name><tp:taxon-name-part taxon-name-part-type="family">Chrysomelidae</tp:taxon-name-part></tp:taxon-name>: 13. <tp:taxon-name><tp:taxon-name-part taxon-name-part-type="subfamily">Galerucinae</tp:taxon-name-part></tp:taxon-name>. In: Schenkling S (Eds) Coleopterorun Catalogus, Pars 78. W.</source><publisher-name>Junk</publisher-name>, <publisher-loc>Berlin</publisher-loc>, <size units="page">225 pp</size>.</mixed-citation></ref><ref id="B29"><mixed-citation xmlns:xlink="http://www.w3.org/1999/xlink" xlink:type="simple"><person-group><name name-style="western"><surname>Wilcox</surname><given-names>JA</given-names></name></person-group> (<year>1971</year>) <source><tp:taxon-name><tp:taxon-name-part taxon-name-part-type="family">Chrysomelidae</tp:taxon-name-part></tp:taxon-name>: <tp:taxon-name><tp:taxon-name-part taxon-name-part-type="subfamily">Galerucinae</tp:taxon-name-part></tp:taxon-name> (<tp:taxon-name><tp:taxon-name-part taxon-name-part-type="tribe">Oidini</tp:taxon-name-part></tp:taxon-name>, <tp:taxon-name><tp:taxon-name-part taxon-name-part-type="tribe">Galerucini</tp:taxon-name-part></tp:taxon-name>, <tp:taxon-name><tp:taxon-name-part taxon-name-part-type="tribe">Metacyclini</tp:taxon-name-part></tp:taxon-name>, <tp:taxon-name><tp:taxon-name-part taxon-name-part-type="tribe">Sermylini</tp:taxon-name-part></tp:taxon-name>). In: Wilcox JA (Eds) Coleopterorum Catalogus Supplementa. Pars 78(1), 2<sup>nd</sup> Edn. W.</source><publisher-name>Junk</publisher-name>, <publisher-loc>The Netherlands</publisher-loc>, <size units="page">200 pp</size>.</mixed-citation></ref><ref id="B19"><mixed-citation xmlns:xlink="http://www.w3.org/1999/xlink" xlink:type="simple"><person-group><name name-style="western"><surname>Laboissière</surname><given-names>V</given-names></name></person-group> (<year>1940</year>) Observations sur les <tp:taxon-name><tp:taxon-name-part taxon-name-part-type="subfamily">Galerucinae</tp:taxon-name-part></tp:taxon-name> des collections du Musée royal d’Histoire naturelle de Belgique et Mémoires de la Société Royale des Sciences de Liége 3(1), xiii + 740 pp (1845); 5, vi + 890 pp (1848).</mixed-citation></ref><ref id="B13"><mixed-citation xmlns:xlink="http://www.w3.org/1999/xlink" xlink:type="simple"><person-group><name name-style="western"><surname>Gressitt</surname><given-names>JL</given-names></name><name name-style="western"><surname>Kimoto</surname><given-names>S</given-names></name></person-group> (<year>1963</year>) The <tp:taxon-name><tp:taxon-name-part taxon-name-part-type="family">Chrysomelidae</tp:taxon-name-part></tp:taxon-name> (Coleopt.) of China and Korea. Part II. Pacific Insects Monograph 1B: 301–1026.</mixed-citation></ref></ref-list></tp:taxon-treatment>
