# Supplementary material for: ﻿Notes on spotted-elytron species of Gallerucida Motschulsky with the description of six new species from China (Coleoptera, Chrysomelidae, Galerucinae)
Source: Zookeys. 2022 Aug 4;1116:33–55. doi: 10.3897/zookeys.1116.85987 (PMC9848641; doi:10.3897/zookeys.1116.85987)
Supplement: XML Treatment for Gallerucida tricolor [file zookeys.1116.85987-treatment9.xml]

<!DOCTYPE tp:taxon-treatment
  PUBLIC "-//TaxonX//DTD Taxonomic Treatment Publishing DTD v0 20100105//EN" "tax-treatment-NSO.dtd">
<tp:taxon-treatment xmlns:tp="http://www.plazi.org/taxpub"><tp:treatment-meta><kwd-group><label>Taxon classification</label><kwd>
              <named-content content-type="kingdom">Animalia</named-content>
            </kwd><kwd>
              <named-content content-type="order">Coleoptera</named-content>
            </kwd><kwd>
              <named-content content-type="family">Chrysomelidae</named-content>
            </kwd></kwd-group><mixed-citation publication-type="journal"><person-group><name><surname>Xu</surname><given-names>Si-yuan</given-names></name><name><surname>Nie</surname><given-names>Rui-E</given-names></name><name><surname>Yang</surname><given-names>Xing-ke</given-names></name></person-group><article-title>﻿Notes on spotted-elytron species of <italic><tp:taxon-name><tp:taxon-name-part taxon-name-part-type="genus" reg="Gallerucida">Gallerucida</tp:taxon-name-part></tp:taxon-name></italic> Motschulsky with the description of six new species from China (<tp:taxon-name><tp:taxon-name-part taxon-name-part-type="order">Coleoptera</tp:taxon-name-part></tp:taxon-name>, <tp:taxon-name><tp:taxon-name-part taxon-name-part-type="family">Chrysomelidae</tp:taxon-name-part></tp:taxon-name>, <tp:taxon-name><tp:taxon-name-part taxon-name-part-type="subfamily">Galerucinae</tp:taxon-name-part></tp:taxon-name>)</article-title><source>Zookeys</source><day>04</day><month>08</month><year>2022</year><volume>1116</volume><fpage>33</fpage><lpage>55</lpage><pub-id pub-id-type="doi">10.3897/zookeys.1116.85987</pub-id></mixed-citation></tp:treatment-meta><tp:nomenclature><label>﻿</label><tp:taxon-name>
            <object-id xmlns:xlink="http://www.w3.org/1999/xlink" content-type="arpha" xlink:type="simple">E401F0F8-1FC9-5CDE-A4D7-ECC462EAFB34</object-id>
            <tp:taxon-name-part taxon-name-part-type="genus" reg="Gallerucida">Gallerucida</tp:taxon-name-part>
            <tp:taxon-name-part taxon-name-part-type="species" reg="tricolor">tricolor</tp:taxon-name-part>
          </tp:taxon-name><tp:taxon-authority>Gressitt &amp; Kimoto, 1963</tp:taxon-authority><xref ref-type="fig" rid="F7">Fig. 50</xref><tp:nomenclature-citation-list><tp:nomenclature-citation><tp:taxon-name>
                <tp:taxon-name-part taxon-name-part-type="genus" reg="Gallerucida">Gallerucida</tp:taxon-name-part>
                <tp:taxon-name-part taxon-name-part-type="species" reg="tricolor">tricolor</tp:taxon-name-part>
              </tp:taxon-name><comment>Gressitt &amp; Kimoto, 1963: 736, fig. <bold><abbrev xmlns:xlink="http://www.w3.org/1999/xlink" xlink:title="type locality" id="ABBRID0EKCBG" xlink:type="simple">TL</abbrev></bold> China: Yunnan; <bold><abbrev xmlns:xlink="http://www.w3.org/1999/xlink" xlink:title="type depository" id="ABBRID0EPCBG" xlink:type="simple">TD</abbrev></bold><named-content xmlns:xlink="http://www.w3.org/1999/xlink" content-type="dwc:institutional_code" xlink:title="Naturhistorisches Museum, Basel, Switzerland" xlink:href="http://grbio.org/institution/naturhistorisches-museum-basel" xlink:type="simple">NHMB</named-content>.</comment></tp:nomenclature-citation></tp:nomenclature-citation-list></tp:nomenclature><tp:treatment-sec sec-type="type material" id="SECID0EXCBG"><title>Type material.</title><p><bold><italic>holotype</italic></bold>: labels: China, prov. Yunnan. / Vallis flumin. / Soling-ho. // Holotype ♂ / <italic><tp:taxon-name><tp:taxon-name-part taxon-name-part-type="genus" reg="Gallerucida">Gallerucida</tp:taxon-name-part></tp:taxon-name></italic> / <italic><tp:taxon-name><tp:taxon-name-part taxon-name-part-type="genus" reg="Gallerucida"/><tp:taxon-name-part taxon-name-part-type="species" reg="tricolor">tricolor</tp:taxon-name-part></tp:taxon-name></italic> / Gressitt &amp; Kimoto // Museum Frey / Tutzing // <italic><tp:taxon-name><tp:taxon-name-part taxon-name-part-type="genus" reg="Galerucida">Galerucida</tp:taxon-name-part></tp:taxon-name></italic> / sp. nov. 2 / <italic><tp:taxon-name><tp:taxon-name-part taxon-name-part-type="genus" reg="Gallerucida"/><tp:taxon-name-part taxon-name-part-type="species" reg="tricolor">tricolor</tp:taxon-name-part></tp:taxon-name></italic> Hole 161 / Det. S. Kimoto. (<named-content xmlns:xlink="http://www.w3.org/1999/xlink" content-type="dwc:institutional_code" xlink:title="Naturhistorisches Museum, Basel, Switzerland" xlink:href="http://grbio.org/institution/naturhistorisches-museum-basel" xlink:type="simple">NHMB</named-content>)</p></tp:treatment-sec><tp:treatment-sec sec-type="material" id="SECID0EJEBG"><title>Other material examined.</title><p>China: <bold>Yunnan</bold>: 1♂, Yunnan, Liusheng, Liude, 2400 m, 18-VIII-1984, Shu-Yong Wang, leg. (<named-content xmlns:xlink="http://www.w3.org/1999/xlink" content-type="dwc:institutional_code" xlink:title="Institute of Zoology, Chinese Academy of Sciences, Beijing, China" xlink:href="http://grbio.org/institution/institute-zoology-chinese-academy-sciences" xlink:type="simple">IZAS</named-content>).</p></tp:treatment-sec><tp:treatment-sec sec-type="distribution" id="SECID0EWEBG"><title>Distribution.</title><p>China: Yunnan.</p><sec sec-type="﻿Description of new species" id="SECID0E2EBG"><title>﻿Description of new species</title></sec></tp:treatment-sec><tp:treatment-sec><!--Section generated to contain objects referenced in tp:taxon-treatment.--><fig id="F7" position="float" orientation="portrait"><object-id xmlns:xlink="http://www.w3.org/1999/xlink" content-type="doi" xlink:type="simple">10.3897/zookeys.1116.85987.figures43-51</object-id><object-id xmlns:xlink="http://www.w3.org/1999/xlink" content-type="arpha" xlink:type="simple">786CC985-B508-57DE-B3F6-139DF99438B0</object-id><label>Figures 43–51.</label><caption><p>Habitus. <bold>43</bold><italic><tp:taxon-name><tp:taxon-name-part taxon-name-part-type="genus" reg="Gallerucida">G.</tp:taxon-name-part><tp:taxon-name-part taxon-name-part-type="species" reg="balyi">balyi</tp:taxon-name-part></tp:taxon-name></italic> (Paratype, <abbrev xmlns:xlink="http://www.w3.org/1999/xlink" content-type="institution" xlink:title="Institut Royal des Sciences naturelles de Belgique, Bruxelles, Belgium" id="ABBRID0E1RAI" xlink:type="simple">ISNB</abbrev>) <bold>44</bold><italic><tp:taxon-name><tp:taxon-name-part taxon-name-part-type="genus" reg="Gallerucida">G.</tp:taxon-name-part><tp:taxon-name-part taxon-name-part-type="species" reg="bifasciata">bifasciata</tp:taxon-name-part></tp:taxon-name></italic> (Syntype, <named-content xmlns:xlink="http://www.w3.org/1999/xlink" content-type="dwc:institutional_code" xlink:title="Museum national d’Histoire naturelle, Paris, France" xlink:href="http://grbio.org/institution/museum-national-dhistoire-naturelle-2" xlink:type="simple">MNHN</named-content>) <bold>45</bold><italic><tp:taxon-name><tp:taxon-name-part taxon-name-part-type="genus" reg="Gallerucida">G.</tp:taxon-name-part><tp:taxon-name-part taxon-name-part-type="species" reg="nigropicta">nigropicta</tp:taxon-name-part></tp:taxon-name></italic> (Syntype, <named-content xmlns:xlink="http://www.w3.org/1999/xlink" content-type="dwc:institutional_code" xlink:title="Museum national d’Histoire naturelle, Paris, France" xlink:href="http://grbio.org/institution/museum-national-dhistoire-naturelle-2" xlink:type="simple">MNHN</named-content>) <bold>46</bold><italic><tp:taxon-name><tp:taxon-name-part taxon-name-part-type="genus" reg="Gallerucida">G.</tp:taxon-name-part><tp:taxon-name-part taxon-name-part-type="species" reg="ornatipennis">ornatipennis</tp:taxon-name-part></tp:taxon-name></italic> (identified species) <bold>47</bold><italic><tp:taxon-name><tp:taxon-name-part taxon-name-part-type="genus" reg="Gallerucida">G.</tp:taxon-name-part><tp:taxon-name-part taxon-name-part-type="species" reg="rubrozonata">rubrozonata</tp:taxon-name-part></tp:taxon-name></italic> (Syntype, <named-content xmlns:xlink="http://www.w3.org/1999/xlink" content-type="dwc:institutional_code" xlink:title="Museum national d’Histoire naturelle, Paris, France" xlink:href="http://grbio.org/institution/museum-national-dhistoire-naturelle-2" xlink:type="simple">MNHN</named-content>) <bold>48</bold><italic><tp:taxon-name><tp:taxon-name-part taxon-name-part-type="genus" reg="Gallerucida">G.</tp:taxon-name-part><tp:taxon-name-part taxon-name-part-type="species" reg="sauteri">sauteri</tp:taxon-name-part></tp:taxon-name></italic> (Syntype, <named-content xmlns:xlink="http://www.w3.org/1999/xlink" content-type="dwc:institutional_code" xlink:title="Senckenberg Deutsches Entomologisches Institut, Müncheberg, Germany" xlink:href="http://grbio.org/institution/senckenberg-deutsches-entomologisches-institut" xlink:type="simple">SDEI</named-content>) <bold>49</bold><italic><tp:taxon-name><tp:taxon-name-part taxon-name-part-type="genus" reg="Gallerucida">G.</tp:taxon-name-part><tp:taxon-name-part taxon-name-part-type="species" reg="tenuefasciata">tenuefasciata</tp:taxon-name-part></tp:taxon-name></italic> (Syntype, <named-content xmlns:xlink="http://www.w3.org/1999/xlink" content-type="dwc:institutional_code" xlink:title="Museum national d’Histoire naturelle, Paris, France" xlink:href="http://grbio.org/institution/museum-national-dhistoire-naturelle-2" xlink:type="simple">MNHN</named-content>) <bold>50</bold><italic><tp:taxon-name><tp:taxon-name-part taxon-name-part-type="genus" reg="Gallerucida">G.</tp:taxon-name-part><tp:taxon-name-part taxon-name-part-type="species" reg="tricolor">tricolor</tp:taxon-name-part></tp:taxon-name></italic> (Holotype, <named-content xmlns:xlink="http://www.w3.org/1999/xlink" content-type="dwc:institutional_code" xlink:title="Naturhistorisches Museum, Basel, Switzerland" xlink:href="http://grbio.org/institution/naturhistorisches-museum-basel" xlink:type="simple">NHMB</named-content>) <bold>51</bold><italic><tp:taxon-name><tp:taxon-name-part taxon-name-part-type="genus" reg="Aplosonyx">Aplosonyx</tp:taxon-name-part><tp:taxon-name-part taxon-name-part-type="species" reg="gansuica">gansuica</tp:taxon-name-part></tp:taxon-name></italic> (Holotype, <named-content xmlns:xlink="http://www.w3.org/1999/xlink" content-type="dwc:institutional_code" xlink:title="Institute of Zoology, Chinese Academy of Sciences, Beijing, China" xlink:href="http://grbio.org/institution/institute-zoology-chinese-academy-sciences" xlink:type="simple">IZAS</named-content>). Scale bars: 1 mm.</p></caption><graphic xmlns:xlink="http://www.w3.org/1999/xlink" xlink:href="zookeys-1116-033_article-85987__-g007.jpg" position="float" orientation="portrait" xlink:type="simple" id="oo_723114.jpg"><uri content-type="original_file" xlink:type="simple">https://binary.pensoft.net/fig/723114</uri></graphic></fig></tp:treatment-sec></tp:taxon-treatment>
