# Supplementary material for: ﻿Notes on spotted-elytron species of Gallerucida Motschulsky with the description of six new species from China (Coleoptera, Chrysomelidae, Galerucinae)
Source: Zookeys. 2022 Aug 4;1116:33–55. doi: 10.3897/zookeys.1116.85987 (PMC9848641; doi:10.3897/zookeys.1116.85987)
Supplement: XML Treatment for Gallerucida fortispina [file zookeys.1116.85987-treatment10.xml]

<!DOCTYPE tp:taxon-treatment
  PUBLIC "-//TaxonX//DTD Taxonomic Treatment Publishing DTD v0 20100105//EN" "tax-treatment-NSO.dtd">
<tp:taxon-treatment xmlns:tp="http://www.plazi.org/taxpub"><tp:treatment-meta><kwd-group><label>Taxon classification</label><kwd>
              <named-content content-type="kingdom">Animalia</named-content>
            </kwd><kwd>
              <named-content content-type="order">Coleoptera</named-content>
            </kwd><kwd>
              <named-content content-type="family">Chrysomelidae</named-content>
            </kwd></kwd-group><mixed-citation publication-type="journal"><person-group><name><surname>Xu</surname><given-names>Si-yuan</given-names></name><name><surname>Nie</surname><given-names>Rui-E</given-names></name><name><surname>Yang</surname><given-names>Xing-ke</given-names></name></person-group><article-title>﻿Notes on spotted-elytron species of <italic><tp:taxon-name><tp:taxon-name-part taxon-name-part-type="genus" reg="Gallerucida">Gallerucida</tp:taxon-name-part></tp:taxon-name></italic> Motschulsky with the description of six new species from China (<tp:taxon-name><tp:taxon-name-part taxon-name-part-type="order">Coleoptera</tp:taxon-name-part></tp:taxon-name>, <tp:taxon-name><tp:taxon-name-part taxon-name-part-type="family">Chrysomelidae</tp:taxon-name-part></tp:taxon-name>, <tp:taxon-name><tp:taxon-name-part taxon-name-part-type="subfamily">Galerucinae</tp:taxon-name-part></tp:taxon-name>)</article-title><source>Zookeys</source><day>04</day><month>08</month><year>2022</year><volume>1116</volume><fpage>33</fpage><lpage>55</lpage><pub-id pub-id-type="doi">10.3897/zookeys.1116.85987</pub-id></mixed-citation></tp:treatment-meta><tp:nomenclature><label>﻿</label><tp:taxon-name>
            <object-id xmlns:xlink="http://www.w3.org/1999/xlink" content-type="arpha" xlink:type="simple">E22EA9C7-20B3-52FB-B7E5-252B36F4A0B4</object-id>
            <tp:taxon-name-part taxon-name-part-type="genus" reg="Gallerucida">Gallerucida</tp:taxon-name-part>
            <tp:taxon-name-part taxon-name-part-type="species" reg="fortispina">fortispina</tp:taxon-name-part>
            <object-id xmlns:xlink="http://www.w3.org/1999/xlink" content-type="zoobank" xlink:type="simple">https://zoobank.org/19F245F1-6963-4917-BDEF-A70E0AA8FE26</object-id>
          </tp:taxon-name><tp:taxon-authority>Xu &amp; Yang</tp:taxon-authority><tp:taxon-status xmlns:xlink="http://www.w3.org/1999/xlink" xlink:type="simple">sp. nov.</tp:taxon-status><xref ref-type="fig" rid="F1">Figs 1–7</xref></tp:nomenclature><tp:treatment-sec sec-type="type material" id="SECID0ENGBG"><title>Type material.</title><p><bold><italic>Holotype</italic>.</bold> China: ♂, Guangxi, Nape, Nongxin / 1000 m / 12-IV-1998, Chao-Dong Zhu, leg. (<named-content xmlns:xlink="http://www.w3.org/1999/xlink" content-type="dwc:institutional_code" xlink:title="Institute of Zoology, Chinese Academy of Sciences, Beijing, China" xlink:href="http://grbio.org/institution/institute-zoology-chinese-academy-sciences" xlink:type="simple">IZAS</named-content>).</p><p><bold><italic>Paratypes</italic>.</bold> China: 1♂, Guangxi, Nape, Beidou / 550 m / 12- IV-1998, Chun-Sheng Wu, leg.; 1♂, Guangxi, Nape, Beidou / 550 m / 10-IV-1998, Chao-Dong Zhu, leg.; 1♂, Guangxi, Nape, Beidou / 550 m / 10-IV-1998, Tian-Shan Li, leg. (all <named-content xmlns:xlink="http://www.w3.org/1999/xlink" content-type="dwc:institutional_code" xlink:title="Institute of Zoology, Chinese Academy of Sciences, Beijing, China" xlink:href="http://grbio.org/institution/institute-zoology-chinese-academy-sciences" xlink:type="simple">IZAS</named-content>).</p></tp:treatment-sec><tp:treatment-sec sec-type="description" id="SECID0EJHBG"><title>Description.</title><p>Length 7.5–8.0 mm, width 4.0–5.0 mm (<italic>n</italic> = 4, including holotype). Holotype length 7.5 mm, width 4.0 mm</p><p><bold>Male</bold>: Body oval. General color (Figs <xref ref-type="fig" rid="F1">1–3</xref>) light yellow; first three segments of antennae yellowish brown, rest brown; head and scutellum black; basal area and apical area of elytra with black bands, epipleura and suture dark brown; meso- and meta- sternum, abdomen brown except apical of anterior metasternal process light yellow; femora light yellow, tibiae and tarsi brown.</p><p>Head distinctly narrower than prothorax; occiput slightly convex, with sparsely punctures; frontoclypeus surface smooth; frontal tubercle developed, triangular. Antennae longer than 1/2 length of elytra, basal three segments moderately shiny, from 4<sup>th</sup> segment, covered with fine pale hairs; length ratios of antennomeres I–V 1.0: 0.3: 0.3: 1.1: 0.9, in length 3<sup>rd</sup> and 2<sup>nd</sup> segment subequal, 4<sup>th</sup> segment longest, 5<sup>th</sup>–11<sup>th</sup> segment subequal. Pronotum transverse, ~ 2.5 × as broad as long; lateral margin subparallel, anterior margin concave, anterior corner indistinct, basal margin convex; disc area impunctate, middle area with a transverse shallow depression. Anterior metasternal process extending obviously beyond the front edge of the meso-coxal cavities, surface smooth. Scutellum triangular, smooth and impunctate. Elytra 1.5 × as long as broad, lateral margin after half evenly narrowing; disc slightly convex, with fine regular punctures, space between punctures larger than the diameter of puncture; epipleura surface smooth. Last sternite of male with distinct trilobite concavities, middle lobate wave-like (Fig. <xref ref-type="fig" rid="F1">4</xref>).</p><p>Aedeagus almost parallel-sided from base to apex in dorsal view, apex obtuse angled, slightly curved towards ventral side; internal sclerites strong (Figs <xref ref-type="fig" rid="F1">5–7</xref>), median longitudinal sclerite almost reaching apex of aedeagus, with apex enlarged; a pair of lateral longitudinal sclerites, converging apically.</p></tp:treatment-sec><tp:treatment-sec sec-type="etymology" id="SECID0ERIBG"><title>Derivatio nominis.</title><p>The specific epithet <italic><tp:taxon-name><tp:taxon-name-part taxon-name-part-type="genus" reg="Gallerucida"/><tp:taxon-name-part taxon-name-part-type="species" reg="fortispina">fortispina</tp:taxon-name-part></tp:taxon-name></italic> is formed from the Latin adjective <italic>fortis</italic> (strong) and the Latin noun <italic>spina</italic> (spine); it refers to the endophallic sclerite complex.</p></tp:treatment-sec><tp:treatment-sec sec-type="distribution" id="SECID0EFJBG"><title>Distribution.</title><p>China: Guangxi.</p></tp:treatment-sec><tp:treatment-sec sec-type="diagnosis" id="SECID0EKJBG"><title>Diagnosis.</title><p><italic><tp:taxon-name><tp:taxon-name-part taxon-name-part-type="genus" reg="Gallerucida">Gallerucida</tp:taxon-name-part><tp:taxon-name-part taxon-name-part-type="species" reg="fortispina">fortispina</tp:taxon-name-part></tp:taxon-name></italic> closely resembles <italic><tp:taxon-name><tp:taxon-name-part taxon-name-part-type="genus" reg="Gallerucida">G.</tp:taxon-name-part><tp:taxon-name-part taxon-name-part-type="species" reg="sauteri">sauteri</tp:taxon-name-part></tp:taxon-name></italic> Chûjô, but the former has a larger body size, black head, light yellow impunctate pronotum, irregularly punctate elytra, light yellow femora, and metasternal process exceeding mesosternum.</p><fig id="F1" position="float" orientation="portrait"><object-id xmlns:xlink="http://www.w3.org/1999/xlink" content-type="doi" xlink:type="simple">10.3897/zookeys.1116.85987.figures1-7</object-id><object-id xmlns:xlink="http://www.w3.org/1999/xlink" content-type="arpha" xlink:type="simple">F83A091E-9EA2-5841-BD65-1D627FE4750E</object-id><label>Figures 1–7.</label><caption><p><italic><tp:taxon-name><tp:taxon-name-part taxon-name-part-type="genus" reg="Gallerucida">Gallerucida</tp:taxon-name-part><tp:taxon-name-part taxon-name-part-type="species" reg="fortispina">fortispina</tp:taxon-name-part></tp:taxon-name></italic> sp. nov. <bold>1</bold> dorsal view (paratype) <bold>2</bold> ventral view (paratype) <bold>3</bold> lateral view (paratype) <bold>4</bold> ventral view of 5<sup>th</sup> ventrite, male (holotype) <bold>5</bold> aedeagus, dorsal view (holotype) <bold>6</bold> ditto, lateral view (holotype) <bold>7</bold> ditto, ventral view (holotype). Scale bars: 5 mm (<bold>1–3</bold>); 1 mm (<bold>4–7</bold>).</p></caption><graphic xmlns:xlink="http://www.w3.org/1999/xlink" xlink:href="zookeys-1116-033_article-85987__-g001.jpg" position="float" orientation="portrait" xlink:type="simple" id="oo_723108.jpg"><uri content-type="original_file" xlink:type="simple">https://binary.pensoft.net/fig/723108</uri></graphic></fig></tp:treatment-sec></tp:taxon-treatment>
