# Supplementary material for: ﻿Notes on spotted-elytron species of Gallerucida Motschulsky with the description of six new species from China (Coleoptera, Chrysomelidae, Galerucinae)
Source: Zookeys. 2022 Aug 4;1116:33–55. doi: 10.3897/zookeys.1116.85987 (PMC9848641; doi:10.3897/zookeys.1116.85987)
Supplement: XML Treatment for Gallerucida levifasciata [file zookeys.1116.85987-treatment11.xml]

<!DOCTYPE tp:taxon-treatment
  PUBLIC "-//TaxonX//DTD Taxonomic Treatment Publishing DTD v0 20100105//EN" "tax-treatment-NSO.dtd">
<tp:taxon-treatment xmlns:tp="http://www.plazi.org/taxpub"><tp:treatment-meta><kwd-group><label>Taxon classification</label><kwd>
              <named-content content-type="kingdom">Animalia</named-content>
            </kwd><kwd>
              <named-content content-type="order">Coleoptera</named-content>
            </kwd><kwd>
              <named-content content-type="family">Chrysomelidae</named-content>
            </kwd></kwd-group><mixed-citation publication-type="journal"><person-group><name><surname>Xu</surname><given-names>Si-yuan</given-names></name><name><surname>Nie</surname><given-names>Rui-E</given-names></name><name><surname>Yang</surname><given-names>Xing-ke</given-names></name></person-group><article-title>﻿Notes on spotted-elytron species of <italic><tp:taxon-name><tp:taxon-name-part taxon-name-part-type="genus" reg="Gallerucida">Gallerucida</tp:taxon-name-part></tp:taxon-name></italic> Motschulsky with the description of six new species from China (<tp:taxon-name><tp:taxon-name-part taxon-name-part-type="order">Coleoptera</tp:taxon-name-part></tp:taxon-name>, <tp:taxon-name><tp:taxon-name-part taxon-name-part-type="family">Chrysomelidae</tp:taxon-name-part></tp:taxon-name>, <tp:taxon-name><tp:taxon-name-part taxon-name-part-type="subfamily">Galerucinae</tp:taxon-name-part></tp:taxon-name>)</article-title><source>Zookeys</source><day>04</day><month>08</month><year>2022</year><volume>1116</volume><fpage>33</fpage><lpage>55</lpage><pub-id pub-id-type="doi">10.3897/zookeys.1116.85987</pub-id></mixed-citation></tp:treatment-meta><tp:nomenclature><label>﻿</label><tp:taxon-name>
            <object-id xmlns:xlink="http://www.w3.org/1999/xlink" content-type="arpha" xlink:type="simple">D632A258-60E3-5A77-97F9-52F5D0CA3811</object-id>
            <tp:taxon-name-part taxon-name-part-type="genus" reg="Gallerucida">Gallerucida</tp:taxon-name-part>
            <tp:taxon-name-part taxon-name-part-type="species" reg="levifasciata">levifasciata</tp:taxon-name-part>
            <object-id xmlns:xlink="http://www.w3.org/1999/xlink" content-type="zoobank" xlink:type="simple">https://zoobank.org/8835C446-57D1-4A27-99F9-6DE40573E9D6</object-id>
          </tp:taxon-name><tp:taxon-authority>Xu &amp; Nie</tp:taxon-authority><tp:taxon-status xmlns:xlink="http://www.w3.org/1999/xlink" xlink:type="simple">sp. nov.</tp:taxon-status><xref ref-type="fig" rid="F2">Figs 8–14</xref></tp:nomenclature><tp:treatment-sec sec-type="type material" id="SECID0EANBG"><title>Type material.</title><p><bold><italic>Holotype</italic>.</bold> China: ♂, Gansu, Gannan / 1992 // unknown, leg. (<named-content xmlns:xlink="http://www.w3.org/1999/xlink" content-type="dwc:institutional_code" xlink:title="Institute of Zoology, Chinese Academy of Sciences, Beijing, China" xlink:href="http://grbio.org/institution/institute-zoology-chinese-academy-sciences" xlink:type="simple">IZAS</named-content>).</p><p><bold><italic>Paratype</italic>.</bold> China: 1♂, Gansu, Gannan / 1992 // unknown, leg. (<named-content xmlns:xlink="http://www.w3.org/1999/xlink" content-type="dwc:institutional_code" xlink:title="Institute of Zoology, Chinese Academy of Sciences, Beijing, China" xlink:href="http://grbio.org/institution/institute-zoology-chinese-academy-sciences" xlink:type="simple">IZAS</named-content>).</p></tp:treatment-sec><tp:treatment-sec sec-type="description" id="SECID0E3NBG"><title>Description.</title><p>Length 5.5–6.0 mm, width 3.0–3.5 mm (<italic>n</italic> = 2, including holotype). Holotype length 5.5 mm, width 3.0 mm.</p><p><bold>Male</bold>: Body oval and colorful (Figs <xref ref-type="fig" rid="F2">8–10</xref>). First three segments of antennae light reddish brown, 4<sup>th</sup> segment brown, remaining segments lost; head, pronotum and scutellum atropurpureus with metallic luster; elytra and epipleura yellowish brown, elytra with an irregular brown band from scutellum to middle area, and five brown spots after middle distributed in two rows, first row arranged four slight slim brown strips, second row arranged one round brown spot reaching elytron apical area; suture brown; body ventral surface and femora dark green; apical area of anterior metasternal process, tibiae and tarsi dark brown.</p><p>Head distinctly narrower than prothorax; occiput concave, with strong sparsely punctures; frontoclypeus triangular, slightly convex, with punctures; frontal tubercle developed. Antennae (only basal four segments remain) basal three segments moderately shiny, 4<sup>th</sup> segment covered with fine pale hairs; length ratios of segments I–IV 1.0: 0.3: 0.3: 1.7. Pronotum transverse, ~ 2.3 × as broad as long, lateral margin rounded, anterior margin concave, anterior corner indistinct, basal margin convex, disc area with densely strong punctures. Anterior metasternal process reach apex of the mesocoxal cavities, with punctures. Scutellum triangular, slightly rounded apically, with sparsely punctures. Elytra subparallel-sided, 1.6 × as long as broad; disc slightly convex, two types of irregular punctures in elytra: space between smaller punctures smaller than diameter of puncture, epipleura surface smooth. Last sternite of male with distinctly light trilobite concavities (Fig. <xref ref-type="fig" rid="F2">11</xref>).</p><p>Aedeagus slight broadened in middle area in dorsal view, apex obtuse angled, slightly curved towards ventral side; internal sclerites (Figs <xref ref-type="fig" rid="F2">12–14</xref>): a pair of lateral sclerites shorter and converging in apical area in dorsal view.</p><fig id="F2" position="float" orientation="portrait"><object-id xmlns:xlink="http://www.w3.org/1999/xlink" content-type="doi" xlink:type="simple">10.3897/zookeys.1116.85987.figures8-14</object-id><object-id xmlns:xlink="http://www.w3.org/1999/xlink" content-type="arpha" xlink:type="simple">CBAC2BE5-9321-5FEB-A115-6AF924D886D9</object-id><label>Figures 8–14</label><caption><p><italic><tp:taxon-name><tp:taxon-name-part taxon-name-part-type="genus" reg="Gallerucida">Gallerucida</tp:taxon-name-part><tp:taxon-name-part taxon-name-part-type="species" reg="levifasciata">levifasciata</tp:taxon-name-part></tp:taxon-name></italic> sp nov (holotype) <bold>8</bold> dorsal view <bold>9</bold> ventral view <bold>10</bold> lateral view <bold>11</bold> ventral view of 5<sup>th</sup> ventrite, male <bold>12</bold> aedeagus, dorsal view <bold>13</bold> ditto, lateral view <bold>14</bold> ditto, ventral view. Scale bars: 5 mm (<bold>8–10</bold>); 1 mm (<bold>11–14</bold>).</p></caption><graphic xmlns:xlink="http://www.w3.org/1999/xlink" xlink:href="zookeys-1116-033_article-85987__-g002.jpg" position="float" orientation="portrait" xlink:type="simple" id="oo_723109.jpg"><uri content-type="original_file" xlink:type="simple">https://binary.pensoft.net/fig/723109</uri></graphic></fig></tp:treatment-sec><tp:treatment-sec sec-type="etymology" id="SECID0EIQBG"><title>Derivatio nominis.</title><p>The specific epithet <italic><tp:taxon-name><tp:taxon-name-part taxon-name-part-type="genus" reg="Gallerucida"/><tp:taxon-name-part taxon-name-part-type="species" reg="levifasciata">levifasciata</tp:taxon-name-part></tp:taxon-name></italic> is formed from the Latin adjectives <italic>levis</italic> (meaning light) and <italic>fasciata</italic> (banded); named for the irregular light brown band on the elytra adjacent to the scutellum.</p></tp:treatment-sec><tp:treatment-sec sec-type="distribution" id="SECID0E3QBG"><title>Distribution.</title><p>China: Gansu.</p></tp:treatment-sec><tp:treatment-sec sec-type="diagnosis" id="SECID0EBRBG"><title>Diagnosis.</title><p><italic><tp:taxon-name><tp:taxon-name-part taxon-name-part-type="genus" reg="Gallerucida">Gallerucida</tp:taxon-name-part><tp:taxon-name-part taxon-name-part-type="species" reg="levifasciata">levifasciata</tp:taxon-name-part></tp:taxon-name></italic> closely resembles <italic><tp:taxon-name><tp:taxon-name-part taxon-name-part-type="genus" reg="Gallerucida">G.</tp:taxon-name-part><tp:taxon-name-part taxon-name-part-type="species" reg="bifasciata">bifasciata</tp:taxon-name-part></tp:taxon-name></italic> Motschulsky, but it can be distinguished from the latter by: ventral surface color, scutellum with punctures and elytra with two types of large and small irregular punctures; <italic><tp:taxon-name><tp:taxon-name-part taxon-name-part-type="genus" reg="Gallerucida">G.</tp:taxon-name-part><tp:taxon-name-part taxon-name-part-type="species" reg="levifasciata">levifasciata</tp:taxon-name-part></tp:taxon-name></italic> is also similar to <italic><tp:taxon-name><tp:taxon-name-part taxon-name-part-type="genus" reg="Gallerucida">G.</tp:taxon-name-part><tp:taxon-name-part taxon-name-part-type="species" reg="piceusfasciata">piceusfasciata</tp:taxon-name-part></tp:taxon-name></italic> sp. nov., but the latter has a yellow metasternal process apically and basal abdominal sternite.</p></tp:treatment-sec></tp:taxon-treatment>
