# Supplementary material for: ﻿Notes on spotted-elytron species of Gallerucida Motschulsky with the description of six new species from China (Coleoptera, Chrysomelidae, Galerucinae)
Source: Zookeys. 2022 Aug 4;1116:33–55. doi: 10.3897/zookeys.1116.85987 (PMC9848641; doi:10.3897/zookeys.1116.85987)
Supplement: XML Treatment for Gallerucida nigrovittata [file zookeys.1116.85987-treatment12.xml]

<!DOCTYPE tp:taxon-treatment
  PUBLIC "-//TaxonX//DTD Taxonomic Treatment Publishing DTD v0 20100105//EN" "tax-treatment-NSO.dtd">
<tp:taxon-treatment xmlns:tp="http://www.plazi.org/taxpub"><tp:treatment-meta><kwd-group><label>Taxon classification</label><kwd>
              <named-content content-type="kingdom">Animalia</named-content>
            </kwd><kwd>
              <named-content content-type="order">Coleoptera</named-content>
            </kwd><kwd>
              <named-content content-type="family">Chrysomelidae</named-content>
            </kwd></kwd-group><mixed-citation publication-type="journal"><person-group><name><surname>Xu</surname><given-names>Si-yuan</given-names></name><name><surname>Nie</surname><given-names>Rui-E</given-names></name><name><surname>Yang</surname><given-names>Xing-ke</given-names></name></person-group><article-title>﻿Notes on spotted-elytron species of <italic><tp:taxon-name><tp:taxon-name-part taxon-name-part-type="genus" reg="Gallerucida">Gallerucida</tp:taxon-name-part></tp:taxon-name></italic> Motschulsky with the description of six new species from China (<tp:taxon-name><tp:taxon-name-part taxon-name-part-type="order">Coleoptera</tp:taxon-name-part></tp:taxon-name>, <tp:taxon-name><tp:taxon-name-part taxon-name-part-type="family">Chrysomelidae</tp:taxon-name-part></tp:taxon-name>, <tp:taxon-name><tp:taxon-name-part taxon-name-part-type="subfamily">Galerucinae</tp:taxon-name-part></tp:taxon-name>)</article-title><source>Zookeys</source><day>04</day><month>08</month><year>2022</year><volume>1116</volume><fpage>33</fpage><lpage>55</lpage><pub-id pub-id-type="doi">10.3897/zookeys.1116.85987</pub-id></mixed-citation></tp:treatment-meta><tp:nomenclature><label>﻿</label><tp:taxon-name>
            <object-id xmlns:xlink="http://www.w3.org/1999/xlink" content-type="arpha" xlink:type="simple">F3E5BA58-9F2A-5BB3-98D5-DD2B43AEE3BC</object-id>
            <tp:taxon-name-part taxon-name-part-type="genus" reg="Gallerucida">Gallerucida</tp:taxon-name-part>
            <tp:taxon-name-part taxon-name-part-type="species" reg="nigrovittata">nigrovittata</tp:taxon-name-part>
            <object-id xmlns:xlink="http://www.w3.org/1999/xlink" content-type="zoobank" xlink:type="simple">https://zoobank.org/7823DBE0-689D-4441-981D-A7891E8B21C2</object-id>
          </tp:taxon-name><tp:taxon-authority>Xu &amp; Yang</tp:taxon-authority><tp:taxon-status xmlns:xlink="http://www.w3.org/1999/xlink" xlink:type="simple">sp. nov.</tp:taxon-status><xref ref-type="fig" rid="F3">Figs 15–21</xref></tp:nomenclature><tp:treatment-sec sec-type="type material" id="SECID0EBUBG"><title>Type material.</title><p><bold><italic>Holotype</italic>.</bold> China: ♂, Yunnan, Jinping, He-tou-zhai, 2000 m / 10-V-1956 / Ke-Ren Huang et al., leg. (<named-content xmlns:xlink="http://www.w3.org/1999/xlink" content-type="dwc:institutional_code" xlink:title="Institute of Zoology, Chinese Academy of Sciences, Beijing, China" xlink:href="http://grbio.org/institution/institute-zoology-chinese-academy-sciences" xlink:type="simple">IZAS</named-content>).</p><p><bold><italic>Paratype</italic>.</bold> China: 3♂♂, Yunnan, Jinping, He-tou-zhai, 2000 m / 10-V-1956 / Ke-Ren Huang et al., leg. (all <named-content xmlns:xlink="http://www.w3.org/1999/xlink" content-type="dwc:institutional_code" xlink:title="Institute of Zoology, Chinese Academy of Sciences, Beijing, China" xlink:href="http://grbio.org/institution/institute-zoology-chinese-academy-sciences" xlink:type="simple">IZAS</named-content>).</p></tp:treatment-sec><tp:treatment-sec sec-type="description" id="SECID0E4UBG"><title>Description.</title><p>Length 5.0–5.5 mm, width 3.0–3.5 mm. (<italic>n</italic> = 4, including holotype). Holotype length 5.3 mm, width 3.3 mm.</p><p><bold>Male</bold>: Body oval. General color (Figs <xref ref-type="fig" rid="F3">15–17</xref>) black; antennae brown; elytra yellow, basal and subapical area of each elytron with transverse black stripe; 1/3 of epipleura black, rest yellow-brown; meso- and meta- sternum brown or black; ventral surface of abdomen reddish brown; tibiae and tarsi brown or black.</p><p>Head narrower than prothorax; occiput distinctly concave, with sparse faint punctures; frontoclypeus surface smooth; frontal tubercle developed, nearly square. Antennae longer than 1/2 length of elytron, basal three segments moderately shiny, from 4<sup>th</sup> segment, covered with fine pale hairs; length ratios of antennomeres I–V, 1.0: 0.5: 0.5: 2.0: 1.6, 3<sup>rd</sup> segment and 2<sup>nd</sup> segment subequal, 4<sup>th</sup> segment longest, 5<sup>th</sup>-11<sup>th</sup> segments subequal. Pronotum transverse, ~ 2.2 × as broad as long, lateral margin rounded, after middle slight narrow, anterior margin concave, anterior corner distinct, basal margin convex, disc area with a pair of distinct transverse depressions with strong punctures;anterior metasternal process reaching apex of mesocoxal cavities, surface smooth. Scutellum triangular, impunctate. Elytra subparallel-sided, 1.4 × as long as broad, disc slightly convex, with regular punctures, space between punctures larger than diameter of puncture, moderately punctured in rows, ~ 14 rows across central portion. Last sternite of male with slight trilobite concavities (Fig. <xref ref-type="fig" rid="F3">18</xref>).</p><p>Aedeagus slightly broadened in the apical area of dorsal view, apex forming distinct obtuse angle, curved slightly towards ventral side; internal sclerites (Figs <xref ref-type="fig" rid="F3">19–21</xref>): median sclerite longitudinal, slim in apex, reaching to 2/3 length of aedeagus, a pair of lateral longitudinal sclerites, convergent apically.</p><fig id="F3" position="float" orientation="portrait"><object-id xmlns:xlink="http://www.w3.org/1999/xlink" content-type="doi" xlink:type="simple">10.3897/zookeys.1116.85987.figures15-21</object-id><object-id xmlns:xlink="http://www.w3.org/1999/xlink" content-type="arpha" xlink:type="simple">CE86DF6A-FA5C-5A21-98C7-1F1EBADE4BDF</object-id><label>Figures 15–21.</label><caption><p><italic><tp:taxon-name><tp:taxon-name-part taxon-name-part-type="genus" reg="Gallerucida">Gallerucida</tp:taxon-name-part><tp:taxon-name-part taxon-name-part-type="species" reg="nigrovittata">nigrovittata</tp:taxon-name-part></tp:taxon-name></italic> sp. nov. <bold>15</bold> dorsal view (holotype) <bold>16</bold> ventral view (holotype) <bold>17</bold> lateral view (holotype) <bold>18</bold> ventral view of 5<sup>th</sup> ventrite, male (paratype) <bold>19</bold> aedeagus, dorsal view (paratype) <bold>20</bold> ditto, lateral view (paratype) <bold>21</bold> ditto, ventral view (paratype). Scale bars: 5 mm (<bold>15–17</bold>); 1 mm (<bold>18–21</bold>).</p></caption><graphic xmlns:xlink="http://www.w3.org/1999/xlink" xlink:href="zookeys-1116-033_article-85987__-g003.jpg" position="float" orientation="portrait" xlink:type="simple" id="oo_723110.jpg"><uri content-type="original_file" xlink:type="simple">https://binary.pensoft.net/fig/723110</uri></graphic></fig></tp:treatment-sec><tp:treatment-sec sec-type="etymology" id="SECID0ERXBG"><title>Derivatio nominis.</title><p>The specific epithet <italic><tp:taxon-name><tp:taxon-name-part taxon-name-part-type="genus" reg="Gallerucida"/><tp:taxon-name-part taxon-name-part-type="species" reg="nigrovittata">nigrovittata</tp:taxon-name-part></tp:taxon-name></italic>, is formed from the Latin adjective <italic>niger</italic> (black) and the Latin adjective <italic>vittata</italic> (banded) referring to the transverse subapical black stripe on the elytron.</p></tp:treatment-sec><tp:treatment-sec sec-type="distribution" id="SECID0EFYBG"><title>Distribution.</title><p>China: Yunnan.</p></tp:treatment-sec><tp:treatment-sec sec-type="diagnosis" id="SECID0EKYBG"><title>Diagnosis.</title><p><italic><tp:taxon-name><tp:taxon-name-part taxon-name-part-type="genus" reg="Gallerucida">Gallerucida</tp:taxon-name-part><tp:taxon-name-part taxon-name-part-type="species" reg="nigrovittata">nigrovittata</tp:taxon-name-part></tp:taxon-name></italic> closely resembles <italic><tp:taxon-name><tp:taxon-name-part taxon-name-part-type="genus" reg="Gallerucida">G.</tp:taxon-name-part><tp:taxon-name-part taxon-name-part-type="species" reg="sauteri">sauteri</tp:taxon-name-part></tp:taxon-name></italic> Chûjô, but the former differs in having a black pronotum, brown or blackish brown antennae, brown or black meso- and meta- sternum and reddish brown abdomen.</p></tp:treatment-sec></tp:taxon-treatment>
