# Supplementary material for: ﻿Notes on spotted-elytron species of Gallerucida Motschulsky with the description of six new species from China (Coleoptera, Chrysomelidae, Galerucinae)
Source: Zookeys. 2022 Aug 4;1116:33–55. doi: 10.3897/zookeys.1116.85987 (PMC9848641; doi:10.3897/zookeys.1116.85987)
Supplement: XML Treatment for Gallerucida octodecimpunctata [file zookeys.1116.85987-treatment13.xml]

<!DOCTYPE tp:taxon-treatment
  PUBLIC "-//TaxonX//DTD Taxonomic Treatment Publishing DTD v0 20100105//EN" "tax-treatment-NSO.dtd">
<tp:taxon-treatment xmlns:tp="http://www.plazi.org/taxpub"><tp:treatment-meta><kwd-group><label>Taxon classification</label><kwd>
              <named-content content-type="kingdom">Animalia</named-content>
            </kwd><kwd>
              <named-content content-type="order">Coleoptera</named-content>
            </kwd><kwd>
              <named-content content-type="family">Chrysomelidae</named-content>
            </kwd></kwd-group><mixed-citation publication-type="journal"><person-group><name><surname>Xu</surname><given-names>Si-yuan</given-names></name><name><surname>Nie</surname><given-names>Rui-E</given-names></name><name><surname>Yang</surname><given-names>Xing-ke</given-names></name></person-group><article-title>﻿Notes on spotted-elytron species of <italic><tp:taxon-name><tp:taxon-name-part taxon-name-part-type="genus" reg="Gallerucida">Gallerucida</tp:taxon-name-part></tp:taxon-name></italic> Motschulsky with the description of six new species from China (<tp:taxon-name><tp:taxon-name-part taxon-name-part-type="order">Coleoptera</tp:taxon-name-part></tp:taxon-name>, <tp:taxon-name><tp:taxon-name-part taxon-name-part-type="family">Chrysomelidae</tp:taxon-name-part></tp:taxon-name>, <tp:taxon-name><tp:taxon-name-part taxon-name-part-type="subfamily">Galerucinae</tp:taxon-name-part></tp:taxon-name>)</article-title><source>Zookeys</source><day>04</day><month>08</month><year>2022</year><volume>1116</volume><fpage>33</fpage><lpage>55</lpage><pub-id pub-id-type="doi">10.3897/zookeys.1116.85987</pub-id></mixed-citation></tp:treatment-meta><tp:nomenclature><label>﻿</label><tp:taxon-name>
            <object-id xmlns:xlink="http://www.w3.org/1999/xlink" content-type="arpha" xlink:type="simple">BED211D9-A556-5C58-964D-4E01DD3A343F</object-id>
            <tp:taxon-name-part taxon-name-part-type="genus" reg="Gallerucida">Gallerucida</tp:taxon-name-part>
            <tp:taxon-name-part taxon-name-part-type="species" reg="octodecimpunctata">octodecimpunctata</tp:taxon-name-part>
            <object-id xmlns:xlink="http://www.w3.org/1999/xlink" content-type="zoobank" xlink:type="simple">https://zoobank.org/651A3EAF-B572-49B0-9E12-E7DC4DC15681</object-id>
          </tp:taxon-name><tp:taxon-authority>Xu &amp; Yang</tp:taxon-authority><tp:taxon-status xmlns:xlink="http://www.w3.org/1999/xlink" xlink:type="simple">sp. nov.</tp:taxon-status><xref ref-type="fig" rid="F4">Figs 22–28</xref></tp:nomenclature><tp:treatment-sec sec-type="type material" id="SECID0EU1BG"><title>Type material.</title><p><bold><italic>Holotype</italic>.</bold> China: ♂, Yunnan, Xishuangbanna, Menglun / 550 m // 15-VII-1959 / Fa-Cai Zhang, leg. (<named-content xmlns:xlink="http://www.w3.org/1999/xlink" content-type="dwc:institutional_code" xlink:title="Institute of Zoology, Chinese Academy of Sciences, Beijing, China" xlink:href="http://grbio.org/institution/institute-zoology-chinese-academy-sciences" xlink:type="simple">IZAS</named-content>).</p><p><bold><italic>Paratype</italic>.</bold> China: 1♂, Yunnan, Yiwuzhen / 650 m // 26-VII-1956 / Fa-Cai Zhang leg. (<named-content xmlns:xlink="http://www.w3.org/1999/xlink" content-type="dwc:institutional_code" xlink:title="Institute of Zoology, Chinese Academy of Sciences, Beijing, China" xlink:href="http://grbio.org/institution/institute-zoology-chinese-academy-sciences" xlink:type="simple">IZAS</named-content>)</p></tp:treatment-sec><tp:treatment-sec sec-type="description" id="SECID0EQ2BG"><title>Description.</title><p><bold><italic>Holotype</italic>.</bold> Length 7.0 mm, width 4.0 mm.</p><p><bold>Male</bold>: Body oval. General color (Figs <xref ref-type="fig" rid="F4">22–24</xref>) red; basal four segments of antennae orange, the rest brown; occiput with a black spot near anterior margin of pronotum; pronotum with four black spots: middle area of disc with two adjacent longitudinal black spots, each side with one round black spot, respectively; elytra with seven rounded black spots, distributed in four rows, arrangement for 2: 2: 2: 1, last one situated at apical area; middle area of epipleura black, rest red; meso - meta sternum black, anterior metasternal process dark red, ventral surface of each visible abdomen except the last one with two black spots; 1/2 of tibiae and tarsi black.</p><p>Head distinctly narrower than prothorax, occiput concave, with faintly punctures; frontoclypeus surface smooth; frontal tubercle developed, square. Antennae shorter than 1/2 length of elytra, basal three segments moderately shiny, from 4<sup>th</sup> segment, covered with short pale hairs; length ratios of antennomeres I–V, 1.0: 0.4: 0.3: 1.2: 1.1, 3<sup>rd</sup> segment slightly shorter than 2<sup>nd</sup> segment in length, 5<sup>th</sup> -11<sup>th</sup> segments subequal, the last segment longest. Pronotum transverse, ~ 2.4 × as broad as long, lateral margin rounded, anterior margin concave, anterior corner indistinct, basal margin convex, disc area with uniformly distributed fine punctures, near lateral margin with shallow inclined depression. Anterior metasternal process reaching apex of mesocoxal cavities, surface smooth, apex square. Scutellum triangular, impunctate. Elytra subparallel-sided, 1.6 × as long as broad, disc slightly convex, disc with uniformly distributed fine punctures, space between punctures larger than the diameter of puncture. Last sternite of male with distinctly trilobite concavities (Fig. <xref ref-type="fig" rid="F4">25</xref>).</p><fig id="F4" position="float" orientation="portrait"><object-id xmlns:xlink="http://www.w3.org/1999/xlink" content-type="doi" xlink:type="simple">10.3897/zookeys.1116.85987.figures22-28</object-id><object-id xmlns:xlink="http://www.w3.org/1999/xlink" content-type="arpha" xlink:type="simple">1BCDCE43-1A57-5164-936B-0CFD91A3BA00</object-id><label>Figures 22–28.</label><caption><p><italic><tp:taxon-name><tp:taxon-name-part taxon-name-part-type="genus" reg="Gallerucida">Gallerucida</tp:taxon-name-part><tp:taxon-name-part taxon-name-part-type="species" reg="octodecimpunctata">octodecimpunctata</tp:taxon-name-part></tp:taxon-name></italic> sp. nov. <bold>22</bold> dorsal view (paratype) <bold>23</bold> ventral view (paratype) <bold>24</bold> lateral view (paratype) <bold>25</bold> ventral view of 5<sup>th</sup> ventrite, male (paratype) <bold>26</bold> aedeagus, dorsal view (holotype) <bold>27</bold> ditto, lateral view (holotype) <bold>28</bold> ditto, ventral view (holotype). Scale bars: 5 mm (<bold>22–24</bold>); 1 mm (<bold>25–28</bold>).</p></caption><graphic xmlns:xlink="http://www.w3.org/1999/xlink" xlink:href="zookeys-1116-033_article-85987__-g004.jpg" position="float" orientation="portrait" xlink:type="simple" id="oo_723111.jpg"><uri content-type="original_file" xlink:type="simple">https://binary.pensoft.net/fig/723111</uri></graphic></fig><p>Aedeagus almost parallel-sided from base to apex in dorsal view, apex obtusely angled, slightly curved towards ventral side; internal sclerites (Figs <xref ref-type="fig" rid="F4">26–28</xref>): median sclerite longitudinal, extending almost to apex of aedeagus, with apex enlarged; a pair of lateral longitudinal sclerites, ½ length of median sclerite, convergent apically.</p></tp:treatment-sec><tp:treatment-sec sec-type="etymology" id="SECID0EF5BG"><title>Derivatio nominis.</title><p>The specific epithet <italic><tp:taxon-name><tp:taxon-name-part taxon-name-part-type="genus" reg="Gallerucida"/><tp:taxon-name-part taxon-name-part-type="species" reg="octodecimpunctata">octodecimpunctata</tp:taxon-name-part></tp:taxon-name></italic>, comes from the Latin numeral, <italic>octodecim</italic>- (eighteen) and Latin adjective <italic>punctata</italic> (spotted); it refers to eighteen black spots on the pronotum (4) and elytra (14).</p></tp:treatment-sec><tp:treatment-sec sec-type="distribution" id="SECID0EZ5BG"><title>Distribution.</title><p>China: Guangxi.</p></tp:treatment-sec><tp:treatment-sec sec-type="diagnosis" id="SECID0E55BG"><title>Diagnosis.</title><p>This species is similar to <italic><tp:taxon-name><tp:taxon-name-part taxon-name-part-type="genus" reg="Gallerucida">Gallerucida</tp:taxon-name-part><tp:taxon-name-part taxon-name-part-type="species" reg="balyi">balyi</tp:taxon-name-part></tp:taxon-name></italic> (Duvivier), but <italic><tp:taxon-name><tp:taxon-name-part taxon-name-part-type="genus" reg="Gallerucida">G.</tp:taxon-name-part><tp:taxon-name-part taxon-name-part-type="species" reg="octodecimpunctata">octodecimpunctata</tp:taxon-name-part></tp:taxon-name></italic> has brown antennae except the basal segments orange, red femora and black distal 1/2 of tibiae, while <italic><tp:taxon-name><tp:taxon-name-part taxon-name-part-type="genus" reg="Gallerucida">G.</tp:taxon-name-part><tp:taxon-name-part taxon-name-part-type="species" reg="balyi">balyi</tp:taxon-name-part></tp:taxon-name></italic> has antennae total yellowish brown and femora and tibiae yellow.</p></tp:treatment-sec></tp:taxon-treatment>
