# Supplementary material for: ﻿Notes on spotted-elytron species of Gallerucida Motschulsky with the description of six new species from China (Coleoptera, Chrysomelidae, Galerucinae)
Source: Zookeys. 2022 Aug 4;1116:33–55. doi: 10.3897/zookeys.1116.85987 (PMC9848641; doi:10.3897/zookeys.1116.85987)
Supplement: XML Treatment for Gallerucida piceusfasciata [file zookeys.1116.85987-treatment14.xml]

<!DOCTYPE tp:taxon-treatment
  PUBLIC "-//TaxonX//DTD Taxonomic Treatment Publishing DTD v0 20100105//EN" "tax-treatment-NSO.dtd">
<tp:taxon-treatment xmlns:tp="http://www.plazi.org/taxpub"><tp:treatment-meta><kwd-group><label>Taxon classification</label><kwd>
              <named-content content-type="kingdom">Animalia</named-content>
            </kwd><kwd>
              <named-content content-type="order">Coleoptera</named-content>
            </kwd><kwd>
              <named-content content-type="family">Chrysomelidae</named-content>
            </kwd></kwd-group><mixed-citation publication-type="journal"><person-group><name><surname>Xu</surname><given-names>Si-yuan</given-names></name><name><surname>Nie</surname><given-names>Rui-E</given-names></name><name><surname>Yang</surname><given-names>Xing-ke</given-names></name></person-group><article-title>﻿Notes on spotted-elytron species of <italic><tp:taxon-name><tp:taxon-name-part taxon-name-part-type="genus" reg="Gallerucida">Gallerucida</tp:taxon-name-part></tp:taxon-name></italic> Motschulsky with the description of six new species from China (<tp:taxon-name><tp:taxon-name-part taxon-name-part-type="order">Coleoptera</tp:taxon-name-part></tp:taxon-name>, <tp:taxon-name><tp:taxon-name-part taxon-name-part-type="family">Chrysomelidae</tp:taxon-name-part></tp:taxon-name>, <tp:taxon-name><tp:taxon-name-part taxon-name-part-type="subfamily">Galerucinae</tp:taxon-name-part></tp:taxon-name>)</article-title><source>Zookeys</source><day>04</day><month>08</month><year>2022</year><volume>1116</volume><fpage>33</fpage><lpage>55</lpage><pub-id pub-id-type="doi">10.3897/zookeys.1116.85987</pub-id></mixed-citation></tp:treatment-meta><tp:nomenclature><label>﻿</label><tp:taxon-name>
            <object-id xmlns:xlink="http://www.w3.org/1999/xlink" content-type="arpha" xlink:type="simple">3D806DC9-0516-53D7-B01D-8C31F3360C1B</object-id>
            <tp:taxon-name-part taxon-name-part-type="genus" reg="Gallerucida">Gallerucida</tp:taxon-name-part>
            <tp:taxon-name-part taxon-name-part-type="species" reg="piceusfasciata">piceusfasciata</tp:taxon-name-part>
            <object-id xmlns:xlink="http://www.w3.org/1999/xlink" content-type="zoobank" xlink:type="simple">https://zoobank.org/B4EB5AC0-AC8F-41EA-B6BF-C339D4AD58D4</object-id>
          </tp:taxon-name><tp:taxon-authority>Xu &amp; Yang</tp:taxon-authority><tp:taxon-status xmlns:xlink="http://www.w3.org/1999/xlink" xlink:type="simple">sp. nov.</tp:taxon-status><xref ref-type="fig" rid="F5">Figs 29–35</xref></tp:nomenclature><tp:treatment-sec sec-type="type material" id="SECID0EUBAI"><title>Type material.</title><p><bold><italic>Holotype</italic>.</bold> China: ♂, Sichuan, Badan / 19-X-1979 // unknown, leg. (<named-content xmlns:xlink="http://www.w3.org/1999/xlink" content-type="dwc:institutional_code" xlink:title="Institute of Zoology, Chinese Academy of Sciences, Beijing, China" xlink:href="http://grbio.org/institution/institute-zoology-chinese-academy-sciences" xlink:type="simple">IZAS</named-content>).</p><p><bold><italic>Paratype</italic>.</bold> China: ♀, Sichuan, Badan / 19-X-1979 // unknown, leg. (<named-content xmlns:xlink="http://www.w3.org/1999/xlink" content-type="dwc:institutional_code" xlink:title="Institute of Zoology, Chinese Academy of Sciences, Beijing, China" xlink:href="http://grbio.org/institution/institute-zoology-chinese-academy-sciences" xlink:type="simple">IZAS</named-content>; destroyed).</p></tp:treatment-sec><tp:treatment-sec sec-type="description" id="SECID0EQCAI"><title>Description.</title><p>Length 6.5–6.8 mm, width 3.8 mm (<italic>n</italic> = 2, including holotype). Holotype length 6.8 mm, width 3.8 mm</p><p><bold>Male</bold>: Body oval. General color (Figs <xref ref-type="fig" rid="F5">29–31</xref>) generally dark green with metallic luster; first three segments of antennae dark green, rest brown; elytra with four pairs of yellow stripes, one pair at elytron humerus, second pair transverse stripe with vertical extension located in 1/3 elytron, near suture, third pair at middle area forming irregular waved stripes, last pair subapical forming a circle; epipleuron yellow; apical of anterior metasternal process and first visible abdomen sternite yellowish brown; tibiae and tarsi brown.</p><p>Head distinctly narrower than prothorax, occiput and frontoclypeus with strong punctures and distinct hairs, frontal tubercle developed. Antennae reaching 1/2 length of elytron, basal three segments with long hairs, remaining segments covered with short pale hairs; length ratios of antennomeres I–V, 1.0: 0.5: 0.5: 1.6: 1.5, 3<sup>rd</sup> and 2<sup>nd</sup> segment subequal in length, length from 4<sup>th</sup> segment decreased gradually. Pronotum transverse, ~ 1.8 × as broad as long, lateral margin rounded, anterior margin concave with dense setae, anterior corner distinct, basal margin convex, posterior corner distinct, disc area with densely strong punctures. Anterior metasternal process not reaching apex of mesocoxal cavities, surface smooth, sides with hairs. Scutellum triangular, rounded apically, with faint punctures. Elytra subparallel-sided, 1.4 × as long as broad, disc slightly convex, with irregular punctures in two sizes, space between smaller punctures little larger the diameter of punctures, space between larger punctures smaller the diameter of punctures. Last sternite of male with shallow trilobite concavities (Fig. <xref ref-type="fig" rid="F5">32</xref>).</p><p>Aedeagus almost parallel-sided from base to apex in dorsal view, apex obtuse angled, slightly curved towards ventral side; internal sclerites (Figs <xref ref-type="fig" rid="F5">33–35</xref>): median sclerite longitudinal, slight longer than lateral sclerites in length, apically bending; a pair of lateral sclerites close to each other at apical area.</p></tp:treatment-sec><tp:treatment-sec sec-type="etymology" id="SECID0ESDAI"><title>Derivatio nominis.</title><p>The specific epithet <italic><tp:taxon-name><tp:taxon-name-part taxon-name-part-type="genus" reg="Gallerucida"/><tp:taxon-name-part taxon-name-part-type="species" reg="piceusfasciata">piceusfasciata</tp:taxon-name-part></tp:taxon-name></italic>, is formed from the Latin adjectives, <italic>piceus</italic> (dark green) and <italic>fasciata</italic> (banded); referring to the elytra being general dark green with yellow bands.</p><fig id="F5" position="float" orientation="portrait"><object-id xmlns:xlink="http://www.w3.org/1999/xlink" content-type="doi" xlink:type="simple">10.3897/zookeys.1116.85987.figures29-35</object-id><object-id xmlns:xlink="http://www.w3.org/1999/xlink" content-type="arpha" xlink:type="simple">225DD348-B9C3-53F7-8E00-A38CC7F4CA58</object-id><label>Figures 29–35.</label><caption><p><italic><tp:taxon-name><tp:taxon-name-part taxon-name-part-type="genus" reg="Gallerucida">Gallerucida</tp:taxon-name-part><tp:taxon-name-part taxon-name-part-type="species" reg="piceusfasciata">piceusfasciata</tp:taxon-name-part></tp:taxon-name></italic> sp. nov. (holotype) <bold>29</bold> dorsal view <bold>30</bold> ventral view <bold>31</bold> lateral view <bold>32</bold> ventral view of 5<sup>th</sup> ventrite, male <bold>33</bold> aedeagus, dorsal view <bold>34</bold> ditto, lateral view <bold>35</bold> ditto, ventral view. Scale bars: 5 mm (<bold>29–31</bold>); 1 mm (<bold>32–35</bold>).</p></caption><graphic xmlns:xlink="http://www.w3.org/1999/xlink" xlink:href="zookeys-1116-033_article-85987__-g005.jpg" position="float" orientation="portrait" xlink:type="simple" id="oo_723112.jpg"><uri content-type="original_file" xlink:type="simple">https://binary.pensoft.net/fig/723112</uri></graphic></fig></tp:treatment-sec><tp:treatment-sec sec-type="distribution" id="SECID0ESFAI"><title>Distribution.</title><p>China: Sichuan.</p></tp:treatment-sec><tp:treatment-sec sec-type="diagnosis" id="SECID0EXFAI"><title>Diagnosis.</title><p>This species is similar to <italic><tp:taxon-name><tp:taxon-name-part taxon-name-part-type="genus" reg="Gallerucida">Gallerucida</tp:taxon-name-part><tp:taxon-name-part taxon-name-part-type="species" reg="bifasciata">bifasciata</tp:taxon-name-part></tp:taxon-name></italic> Motschulsky. The main differences are the following: <italic><tp:taxon-name><tp:taxon-name-part taxon-name-part-type="genus" reg="Gallerucida">G.</tp:taxon-name-part><tp:taxon-name-part taxon-name-part-type="species" reg="piceusfasciata">piceusfasciata</tp:taxon-name-part></tp:taxon-name></italic> has subequal 2<sup>nd</sup> and 3<sup>rd</sup> antennal segments, sparsely punctured scutellum, and two types of large and small irregular punctures on the elytra.</p></tp:treatment-sec></tp:taxon-treatment>
