# Supplementary material for: ﻿Notes on spotted-elytron species of Gallerucida Motschulsky with the description of six new species from China (Coleoptera, Chrysomelidae, Galerucinae)
Source: Zookeys. 2022 Aug 4;1116:33–55. doi: 10.3897/zookeys.1116.85987 (PMC9848641; doi:10.3897/zookeys.1116.85987)
Supplement: XML Treatment for Gallerucida rufipectoralis [file zookeys.1116.85987-treatment15.xml]

<!DOCTYPE tp:taxon-treatment
  PUBLIC "-//TaxonX//DTD Taxonomic Treatment Publishing DTD v0 20100105//EN" "tax-treatment-NSO.dtd">
<tp:taxon-treatment xmlns:tp="http://www.plazi.org/taxpub"><tp:treatment-meta><kwd-group><label>Taxon classification</label><kwd>
              <named-content content-type="kingdom">Animalia</named-content>
            </kwd><kwd>
              <named-content content-type="order">Coleoptera</named-content>
            </kwd><kwd>
              <named-content content-type="family">Chrysomelidae</named-content>
            </kwd></kwd-group><mixed-citation publication-type="journal"><person-group><name><surname>Xu</surname><given-names>Si-yuan</given-names></name><name><surname>Nie</surname><given-names>Rui-E</given-names></name><name><surname>Yang</surname><given-names>Xing-ke</given-names></name></person-group><article-title>﻿Notes on spotted-elytron species of <italic><tp:taxon-name><tp:taxon-name-part taxon-name-part-type="genus" reg="Gallerucida">Gallerucida</tp:taxon-name-part></tp:taxon-name></italic> Motschulsky with the description of six new species from China (<tp:taxon-name><tp:taxon-name-part taxon-name-part-type="order">Coleoptera</tp:taxon-name-part></tp:taxon-name>, <tp:taxon-name><tp:taxon-name-part taxon-name-part-type="family">Chrysomelidae</tp:taxon-name-part></tp:taxon-name>, <tp:taxon-name><tp:taxon-name-part taxon-name-part-type="subfamily">Galerucinae</tp:taxon-name-part></tp:taxon-name>)</article-title><source>Zookeys</source><day>04</day><month>08</month><year>2022</year><volume>1116</volume><fpage>33</fpage><lpage>55</lpage><pub-id pub-id-type="doi">10.3897/zookeys.1116.85987</pub-id></mixed-citation></tp:treatment-meta><tp:nomenclature><label>﻿</label><tp:taxon-name>
            <object-id xmlns:xlink="http://www.w3.org/1999/xlink" content-type="arpha" xlink:type="simple">36AC1961-417F-5651-B2B4-933D6ADA2DD6</object-id>
            <tp:taxon-name-part taxon-name-part-type="genus" reg="Gallerucida">Gallerucida</tp:taxon-name-part>
            <tp:taxon-name-part taxon-name-part-type="species" reg="rufipectoralis">rufipectoralis</tp:taxon-name-part>
            <object-id xmlns:xlink="http://www.w3.org/1999/xlink" content-type="zoobank" xlink:type="simple">https://zoobank.org/59B59699-ABBD-4DE1-B5E2-F1524C4131CA</object-id>
          </tp:taxon-name><tp:taxon-authority>Xu &amp; Nie</tp:taxon-authority><tp:taxon-status xmlns:xlink="http://www.w3.org/1999/xlink" xlink:type="simple">sp. nov.</tp:taxon-status><xref ref-type="fig" rid="F6">Figs 36–42</xref></tp:nomenclature><tp:treatment-sec sec-type="type material" id="SECID0EFIAI"><title>Type material.</title><p><bold><italic>Holotype</italic>.</bold> China: ♂, Yunnan, Lushui / Laochuang, 2430 m // 19-VI-1981 / Shu-Yong Wang, leg. (<named-content xmlns:xlink="http://www.w3.org/1999/xlink" content-type="dwc:institutional_code" xlink:title="Institute of Zoology, Chinese Academy of Sciences, Beijing, China" xlink:href="http://grbio.org/institution/institute-zoology-chinese-academy-sciences" xlink:type="simple">IZAS</named-content>).</p><p><bold><italic>Paratypes</italic>.</bold> China: 3♂♂, Yunnan, Lushui / Laochuang, 2430 m // 19-VI-1981 / Shu-Yong Wang, leg.; 1♂, Yunnan, Yunlongxian / Zhibenshan, 2250 m // 21-VI-1981 / Shu-Yong Wang, leg.; 1♂, Yunnan, Yunlongxian / Zhibenshan, 2550 m // 22-VI-1981 / Shu-Yong Wang, leg.; 1♂, Yunnan, Yunlongxian / Zhibenshan, 2550 m // 22-VI-1981 / Su-Bai Liao, leg. (all <named-content xmlns:xlink="http://www.w3.org/1999/xlink" content-type="dwc:institutional_code" xlink:title="Institute of Zoology, Chinese Academy of Sciences, Beijing, China" xlink:href="http://grbio.org/institution/institute-zoology-chinese-academy-sciences" xlink:type="simple">IZAS</named-content>).</p></tp:treatment-sec><tp:treatment-sec sec-type="description" id="SECID0EBJAI"><title>Description.</title><p>Length 5.0–5.5 mm, width 3.0–4.0 mm (<italic>n</italic> = 7, including holotype). Holotype length 5.3 mm, width 3.1 mm.</p><p><bold>Male</bold>: Body oval. General color (Figs <xref ref-type="fig" rid="F6">36–38</xref>) black; the first three antennal segments light reddish brown, rest brown; pronotum reddish brown; elytra yellowish brown, basal area of elytra with a gradually blurred black band, subapically with a transverse black stripe; epipleura black; femora dark brown, tibiae and tarsi brown.</p><p>Head distinctly narrower than prothorax, occiput sparsely punctures, with a transverse depression; frontoclypeus slightly convex, triangular, with sparsely punctures; frontal tubercle developed, rounded. Antennae longer than 1/2 length of elytron, basal three segments moderately shiny, from 4<sup>th</sup> segment, covered with fine pale hairs; length ratios of antennomeres I–V, 1.0: 0.5: 0.5: 1.6: 1.2, 3<sup>rd</sup> and 2<sup>nd</sup> segment subequal in length, 4<sup>th</sup> segment longest, 5<sup>th</sup> -11<sup>th</sup> segments subequal. Pronotum transverse, approximately twice as broad as long, lateral margin subparallel, anterior margin concave, anterior corner indistinct, basal margin convex, disc area with sparse strong punctures and two shallow transverse depressions. Anterior metasternal process not reaching apex of mesocoxal cavities, surface with punctures. Scutellum triangular, surface smooth. Elytra subparallel-sided, 1.6 × as long as broad, disc slightly convex, with regular punctures in nearly 18 rows, space between punctures larger than the diameter of puncture. Last sternite of male with shallow trilobite concavities (Fig. <xref ref-type="fig" rid="F6">39</xref>).</p><p>Aedeagus expanded at 1/2 and 2/3 distance between base to apex, apex sharp in dorsal view, distinctly curved towards ventral side; internal sclerites (Figs <xref ref-type="fig" rid="F6">40–42</xref>), a pair of sclerites bending apically.</p></tp:treatment-sec><tp:treatment-sec sec-type="etymology" id="SECID0EJKAI"><title>Derivatio nominis.</title><p>The specific epithet <italic><tp:taxon-name><tp:taxon-name-part taxon-name-part-type="genus" reg="Gallerucida"/><tp:taxon-name-part taxon-name-part-type="species" reg="rufipectoralis">rufipectoralis</tp:taxon-name-part></tp:taxon-name></italic>, is formed from the Latin adjectives <italic>rufus</italic> (red) and <italic>pectoralis</italic> (thorax) referring to the pronotum reddish brown.</p></tp:treatment-sec><tp:treatment-sec sec-type="distribution" id="SECID0E4KAI"><title>Distribution.</title><p>China: Yunnan.</p><fig id="F6" position="float" orientation="portrait"><object-id xmlns:xlink="http://www.w3.org/1999/xlink" content-type="doi" xlink:type="simple">10.3897/zookeys.1116.85987.figures36-42</object-id><object-id xmlns:xlink="http://www.w3.org/1999/xlink" content-type="arpha" xlink:type="simple">E8B68CC8-19FE-5FD0-A61B-FB5D7C53280F</object-id><label>Figures 36–42.</label><caption><p><italic><tp:taxon-name><tp:taxon-name-part taxon-name-part-type="genus" reg="Gallerucida">Gallerucida</tp:taxon-name-part><tp:taxon-name-part taxon-name-part-type="species" reg="rufipectoralis">rufipectoralis</tp:taxon-name-part></tp:taxon-name></italic> sp. nov. <bold>36</bold> dorsal view (holotype) <bold>37</bold> ventral view (holotype) <bold>38</bold> lateral view (holotype) <bold>39</bold> ventral view of 5<sup>th</sup> ventrite, male (paratype) <bold>40</bold> aedeagus, dorsal view (paratype) <bold>41</bold> ditto, lateral view (paratype) <bold>42</bold> ditto, ventral view (paratype). Scale bars: 5 mm (<bold>36–38</bold>); 1 mm (<bold>39–42</bold>).</p></caption><graphic xmlns:xlink="http://www.w3.org/1999/xlink" xlink:href="zookeys-1116-033_article-85987__-g006.jpg" position="float" orientation="portrait" xlink:type="simple" id="oo_723113.jpg"><uri content-type="original_file" xlink:type="simple">https://binary.pensoft.net/fig/723113</uri></graphic></fig></tp:treatment-sec><tp:treatment-sec sec-type="diagnosis" id="SECID0EOMAI"><title>Diagnosis.</title><p><italic><tp:taxon-name><tp:taxon-name-part taxon-name-part-type="genus" reg="Gallerucida">Gallerucida</tp:taxon-name-part><tp:taxon-name-part taxon-name-part-type="species" reg="rufipectoralis">rufipectoralis</tp:taxon-name-part></tp:taxon-name></italic> closely resembles <italic><tp:taxon-name><tp:taxon-name-part taxon-name-part-type="genus" reg="Gallerucida">G.</tp:taxon-name-part><tp:taxon-name-part taxon-name-part-type="species" reg="sauteri">sauteri</tp:taxon-name-part></tp:taxon-name></italic> Chûjô, but the former has dark brown femora, black head and ventral surface, subequal 3<sup>rd</sup> and 2<sup>nd</sup> segments of the antennae, and punctured pronotum depression.</p></tp:treatment-sec></tp:taxon-treatment>
